# Supplementary material for: Intra and Inter-specific Variability of Salt Tolerance Mechanisms in Diospyros Genus
Source: Front Plant Sci. 2020 Aug 7;11:1132. doi: 10.3389/fpls.2020.01132 (PMC7427203; doi:10.3389/fpls.2020.01132)
Supplement: Supplementary file 2 [file Table_1.xlsx]

## Sheet: Hoja4
	ESPECIE	GERMINACION	JULIAN	AlturaI	HojasI	NudosI	EntrenudosI	AlturaM	HojasM	NudosM	SintomasM	AlturaRM	NudosRM	DefolM	EntrenudosM	AlturaF	HojasF	NudosF	SintomasF	AlturaRF	NudosRF	DefolF	EntrenudosF	CrecimientoA	CrecimientoE
H1	1	2017-03-29	87	14.6	6	6	2.43333	38.4	14	14	1	2.63014	2.33333	0	2.74286	49.4	18	18	2	3.38356	3	0	2.74444	0.753425	1.00058
H2	1	2017-03-19	77	14.2	5	5	2.84	29.3	11	11	1	2.06338	2.2	0	2.66364	39.1	14	14	1	2.75352	2.8	0	2.79286	0.690141	1.04851
H3	1	2017-03-27	85	8.7	3	3	2.9	17.3	9	9	1	1.98851	3	0	1.92222	22.6	12	12	1	2.5977	4	0	1.88333	0.609195	0.979769
H4	1	2017-03-24	82	13.4	5	5	2.68	13.7	5	5	1	1.02239	1	0	2.74	13.7	6	6	2	1.02239	1.2	0	2.28333	0	0.833333
H5	1	2017-03-21	79	7.9	2	2	3.95	15.4	7	7	1	1.94937	3.5	0	2.2	24.1	11	11	2	3.05063	5.5	0	2.19091	1.10127	0.995868
H6	1	2017-03-24	82	16.4	4	4	4.1	16.7	4	4	1	1.01829	1	0	4.175	16.7	4	4	1	1.01829	1	0	4.175	0	1
H7	1	2017-03-24	82	13.6	4	4	3.4	17.8	7	7	1	1.30882	1.75	0	2.54286	25.3	12	12	2	1.86029	3	0	2.10833	0.551471	0.82912
H8	1	2017-03-24	82	15.6	5	5	3.12	17.9	7	7	0	1.14744	1.4	0	2.55714	22.6	12	12	1	1.44872	2.4	0	1.88333	0.301282	0.736499
H9	1	2017-03-24	82	15.2	4	4	3.8	30	10	10	1	1.97368	2.5	0	3	39.3	12	12	2	2.58553	3	0	3.275	0.611842	1.09167
H10	1	2017-03-25	83	17.3	5	5	3.46	32.7	10	10	1	1.89017	2	0	3.27	38.7	12	12	3	2.23699	2.4	0	3.225	0.346821	0.986239
H11	1	2017-03-24	82	14	4	4	3.5	22.2	9	9	1	1.58571	2.25	0	2.46667	31.5	12	12	2	2.25	3	0	2.625	0.664286	1.06419
H12	1	2017-03-21	79	11.7	4	4	2.925	25.1	11	11	1	2.1453	2.75	0	2.28182	32.6	12	12	2	2.78632	3	0	2.71667	0.641026	1.19057
H13	1	2017-03-27	85	17.7	4	4	4.425	21.6	6	6	1	1.22034	1.5	0	3.6	29.5	10	10	2	1.66667	2.5	0	2.95	0.446328	0.819444
H14	1	2017-03-24	82	16.2	5	5	3.24	29.5	9	9	2	1.82099	1.8	0	3.27778	37.6	10	12	2	2.32099	2.4	0.166667	3.13333	0.5	0.955932
H15	1	2017-03-27	85	17	4	4	4.25	28	9	9	1	1.64706	2.25	0	3.11111	37.5	12	12	2	2.20588	3	0	3.125	0.558824	1.00446
H16	1	2017-03-27	85	16.1	5	5	3.22	36.5	13	13	2	2.26708	2.6	0	2.80769	44.6	17	17	3	2.77019	3.4	0	2.62353	0.503106	0.934408
H17	1	2017-03-21	79	15.1	5	5	3.02	46.6	13	13	2	3.08609	2.6	0	3.58462	61.7	18	18	2	4.08609	3.6	0	3.42778	1	0.956247
H18	1	2017-03-24	82	13.5	5	5	2.7	24.1	14	14	1	1.78519	2.8	0	1.72143	34.2	25	25	2	2.53333	5	0	1.368	0.748148	0.794689
H19	1	2017-03-21	79	14.7	6	6	2.45	35.8	10	10	1	2.43537	1.66667	0	3.58	43	14	14	2	2.92517	2.33333	0	3.07143	0.489796	0.857941
H20	1	2017-03-21	79	12.9	3	3	4.3	18	7	7	1	1.39535	2.33333	0	2.57143	19.9	9	9	2	1.54264	3	0	2.21111	0.147287	0.859877
H21	1	2017-03-27	85	17.2	4	4	4.3	34	12	12	1	1.97674	3	0	2.83333	46.9	15	15	2	2.72674	3.75	0	3.12667	0.75	1.10353
H22	1	2017-04-03	92	14.7	4	4	3.675	27.6	11	11	1	1.87755	2.75	0	2.50909	33.7	11	11	2	2.29252	2.75	0	3.06364	0.414966	1.22101
H23	1	2017-03-23	81	15.9	5	5	3.18	40.6	12	12	1	2.55346	2.4	0	3.38333	53.4	16	16	1	3.35849	3.2	0	3.3375	0.805031	0.986453
H24	1	2017-03-27	85	8.6	4	4	2.15	15.2	8	8	1	1.76744	2	0	1.9	20.8	12	12	1	2.4186	3	0	1.73333	0.651163	0.912281
H25	1	2017-03-25	83	15.8	7	7	2.25714	44.8	16	16	2	2.83544	2.28571	0	2.8	56.8	22	22	2	3.59494	3.14286	0	2.58182	0.759494	0.922078
H26	1	2017-03-19	77	16.6	5	5	3.32	34	12	12	2	2.04819	2.4	0	2.83333	42.2	13	15	3	2.54217	3	0.133333	2.81333	0.493976	0.992941
H27	1	2017-03-21	79	17.3	5	5	3.46	32.9	10	10	1	1.90173	2	0	3.29	42.2	13	13	3	2.43931	2.6	0	3.24615	0.537572	0.986673
H28	1	2017-03-23	81	16.1	6	6	2.68333	33.6	12	12	1	2.08696	2	0	2.8	43.9	16	16	2	2.72671	2.66667	0	2.74375	0.639752	0.979911
H29	1	2017-03-21	79	13.1	4	4	3.275	30	13	13	1	2.29008	3.25	0	2.30769	41	11	11	2	3.12977	2.75	0	3.72727	0.839695	1.61515
H30	1	2017-03-21	79	12.4	4	4	3.1	28.6	11	11	1	2.30645	2.75	0	2.6	32.4	14	14	2	2.6129	3.5	0	2.31429	0.306452	0.89011
H31	1	2017-03-27	85	14.7	5	5	2.94	17.6	9	9	1	1.19728	1.8	0	1.95556	17.6	9	9	2	1.19728	1.8	0	1.95556	0	1
H32	1	2017-03-30	88	16.8	5	5	3.36	22	9	9	0	1.30952	1.8	0	2.44444	22.1	10	10	1	1.31548	2	0	2.21	0.00595238	0.904091
H33	1	2017-03-27	85	15.7	4	4	3.925	31.4	12	13	1	2	3.25	0.0769231	2.41538	40.4	15	15	2	2.57325	3.75	0	2.69333	0.573248	1.11507
H34	1	2017-03-21	79	13.8	4	4	3.45	30.7	10	10	1	2.22464	2.5	0	3.07	38.6	12	12	3	2.7971	3	0	3.21667	0.572464	1.04777
H35	1	2017-03-24	82	17.8	6	6	2.96667	29.1	12	12	1	1.63483	2	0	2.425	35.5	18	18	2	1.99438	3	0	1.97222	0.359551	0.813288
H36	1	2017-03-21	79	11	3	3	3.66667	15.7	8	8	1	1.42727	2.66667	0	1.9625	19	10	10	1	1.72727	3.33333	0	1.9	0.3	0.968153
H37	1	2017-03-24	82	12	5	5	2.4	26	12	12	1	2.16667	2.4	0	2.16667	33.6	15	15	2	2.8	3	0	2.24	0.633333	1.03385
H38	1	2017-03-21	79	12.3	4	4	3.075	27.2	11	11	1	2.21138	2.75	0	2.47273	32	14	14	3	2.60163	3.5	0	2.28571	0.390244	0.92437
H39	1	2017-03-24	82	7.3	4	4	1.825	10.6	8	8	1	1.45205	2	0	1.325	10.6	7	8	2	1.45205	2	0.125	1.325	0	1
H40	1	2017-03-19	77	11	5	5	2.2	19.2	9	9	2	1.74545	1.8	0	2.13333	22	11	11	2	2	2.2	0	2	0.254545	0.9375
H42	1	2017-03-21	79	12.6	5	5	2.52	20.2	14	14	1	1.60317	2.8	0	1.44286	24.7	12	15	2	1.96032	3	0.2	1.64667	0.357143	1.14125
H44	1	2017-03-30	88	10.9	4	4	2.725	16.2	8	8	2	1.48624	2	0	2.025	19.5	6	8	2	1.78899	2	0.25	2.4375	0.302752	1.2037
H45	1	2017-03-21	79	10.1	5	5	2.02	29	12	12	1	2.87129	2.4	0	2.41667	37.7	15	15	1	3.73267	3	0	2.51333	0.861386	1.04
H46	1	2017-03-24	82	13	5	5	2.6	24.5	10	10	1	1.88462	2	0	2.45	28.3	12	12	2	2.17692	2.4	0	2.35833	0.292308	0.962585
H47	1	2017-03-27	85	14.5	4	4	3.625	22.3	8	8	1	1.53793	2	0	2.7875	31.2	10	10	2	2.15172	2.5	0	3.12	0.613793	1.11928
H48	1	2017-03-27	85	12.2	5	5	2.44	34.8	11	11	1	2.85246	2.2	0	3.16364	51.3	18	18	1	4.20492	3.6	0	2.85	1.35246	0.900862
H49	1	2017-03-21	79	10.3	4	4	2.575	23	10	10	2	2.23301	2.5	0	2.3	32.9	15	15	2	3.19417	3.75	0	2.19333	0.961165	0.953623
H50	1	2017-03-27	85	11.9	4	4	2.975	14	4	4	0	1.17647	1	0	3.5	15.2	7	7	1	1.27731	1.75	0	2.17143	0.10084	0.620408
H51	1	2017-03-27	85	12.7	4	4	3.175	22.5	12	12	1	1.77165	3	0	1.875	33.5	16	16	2	2.6378	4	0	2.09375	0.866142	1.11667
H52	1	2017-03-27	85	12.9	6	6	2.15	28	13	13	1	2.17054	2.16667	0	2.15385	37.5	13	17	3	2.90698	2.83333	0.235294	2.20588	0.736434	1.02416
H53	1	2017-03-21	79	16.4	6	6	2.73333	40.5	11	11	1	2.46951	1.83333	0	3.68182	49.2	14	14	3	3	2.33333	0	3.51429	0.530488	0.954497
H54	1	2017-03-27	85	11.4	5	5	2.28	33	10	10	1	2.89474	2	0	3.3	44.3	12	12	1	3.88596	2.4	0	3.69167	0.991228	1.11869
H55	1	2017-03-24	82	5.8	2	2	2.9	10.6	6	6	1	1.82759	3	0	1.76667	14	9	9	2	2.41379	4.5	0	1.55556	0.586207	0.880503
H56	1	2017-03-24	82	8	4	4	2	23.8	9	9	1	2.975	2.25	0	2.64444	34.7	12	12	2	4.3375	3	0	2.89167	1.3625	1.09349
H57	1	2017-03-24	82	7.9	3	3	2.63333	18	8	8	0	2.27848	2.66667	0	2.25	29.6	12	12	1	3.74684	4	0	2.46667	1.46835	1.0963
H58	1	2017-03-24	82	7.6	4	4	1.9	18.3	9	9	1	2.40789	2.25	0	2.03333	28.1	14	14	2	3.69737	3.5	0	2.00714	1.28947	0.987119
H59	1	2017-03-24	82	12.2	4	4	3.05	30	15	15	1	2.45902	3.75	0	2	45	22	22	1	3.68852	5.5	0	2.04545	1.22951	1.02273
H60	1	2017-03-29	87	6.8	4	4	1.7	20.6	11	11	1	3.02941	2.75	0	1.87273	31.6	17	17	1	4.64706	4.25	0	1.85882	1.61765	0.992576
H61	1	2017-03-24	82	15.5	5	5	3.1	19.2	6	6	0	1.23871	1.2	0	3.2	33	15	15	2	2.12903	3	0	2.2	0.890323	0.6875
H62	1	2017-04-01	90	7.3	2	2	3.65	15.5	9	9	1	2.12329	4.5	0	1.72222	24.7	13	13	1	3.38356	6.5	0	1.9	1.26027	1.10323
H63	1	2017-03-24	82	10.9	5	5	2.18	27.8	10	10	1	2.55046	2	0	2.78	37.2	13	13	1	3.41284	2.6	0	2.86154	0.862385	1.02933
H64	1	2017-03-24	82	12.4	3	3	4.13333	19.7	9	9	1	1.58871	3	0	2.18889	29	9	9	2	2.33871	3	0	3.22222	0.75	1.47208
H65	1	2017-03-24	82	11.9	5	5	2.38	26	11	11	2	2.18487	2.2	0	2.36364	38.4	16	16	2	3.22689	3.2	0	2.4	1.04202	1.01538
H66	1	2017-03-24	82	17.1	5	5	3.42	42.2	14	14	2	2.46784	2.8	0	3.01429	51.2	17	17	3	2.99415	3.4	0	3.01176	0.526316	0.999164
H67	1	2017-03-21	79	16.2	5	5	3.24	39.5	12	12	1	2.43827	2.4	0	3.29167	58.5	15	15	2	3.61111	3	0	3.9	1.17284	1.18481
H68	1	2017-03-21	79	16	6	6	2.66667	29	12	12	0	1.8125	2	0	2.41667	36.6	15	15	1	2.2875	2.5	0	2.44	0.475	1.00966
H69	1	2017-03-21	79	14.2	6	6	2.36667	36	16	16	1	2.53521	2.66667	0	2.25	47	16	16	2	3.30986	2.66667	0	2.9375	0.774648	1.30556
H70	1	2017-03-30	88	13.3	4	4	3.325	33.8	10	10	1	2.54135	2.5	0	3.38	46.5	13	13	2	3.49624	3.25	0	3.57692	0.954887	1.05826
H71	1	2017-03-21	79	9.7	3	3	3.23333	17.1	7	7	1	1.76289	2.33333	0	2.44286	26.5	11	11	2	2.73196	3.66667	0	2.40909	0.969072	0.986178
H72	1	2017-03-21	79	17.4	5	5	3.48	34.2	11	11	2	1.96552	2.2	0	3.10909	45.7	12	14	2	2.62644	2.8	0.142857	3.26429	0.66092	1.04992
H73	1	2017-04-04	93	8.4	3	3	2.8	11.4	6	6	0	1.35714	2	0	1.9	14.6	9	9	1	1.7381	3	0	1.62222	0.380952	0.853801
H74	1	2017-03-21	79	15.4	6	6	2.56667	34.6	13	13	1	2.24675	2.16667	0	2.66154	45.7	18	18	1	2.96753	3	0	2.53889	0.720779	0.953918
H75	1	2017-03-21	79	14.6	6	6	2.43333	41.2	14	14	1	2.82192	2.33333	0	2.94286	57	18	18	1	3.90411	3	0	3.16667	1.08219	1.07605
H76	1	2017-03-21	79	7.6	3	3	2.53333	17.3	9	9	1	2.27632	3	0	1.92222	26.2	13	13	2	3.44737	4.33333	0	2.01538	1.17105	1.04847
H77	1	2017-03-26	84	18.7	5	5	3.74	33.5	11	11	1	1.79144	2.2	0	3.04545	39	13	13	3	2.08556	2.6	0	3	0.294118	0.985075
H78	1	2017-03-29	87	10.9	3	3	3.63333	18.8	8	8	2	1.72477	2.66667	0	2.35	22.6	10	10	3	2.07339	3.33333	0	2.26	0.348624	0.961702
H79	1	2017-03-27	85	15.6	5	5	3.12	23.6	11	11	1	1.51282	2.2	0	2.14545	29.7	12	12	2	1.90385	2.4	0	2.475	0.391026	1.1536
H80	1	2017-03-21	79	17.2	5	5	3.44	39.8	13	13	2	2.31395	2.6	0	3.06154	52.2	17	17	3	3.03488	3.4	0	3.07059	0.72093	1.00296
H81	1	2017-03-28	86	14.7	5	5	2.94	29	12	12	2	1.97279	2.4	0	2.41667	39.3	15	15	3	2.67347	3	0	2.62	0.70068	1.08414
H85	1	2017-03-21	79	9.4	3	3	3.13333	18.8	8	8	1	2	2.66667	0	2.35	23.3	22	22	2	2.47872	7.33333	0	1.05909	0.478723	0.450677
H86	1	2017-03-29	87	7.5	3	3	2.5	12.6	7	7	1	1.68	2.33333	0	1.8	12.6	7	7	1	1.68	2.33333	0	1.8	0	1
H87	1	2017-03-24	82	8.1	3	3	2.7	16.2	8	8	1	2	2.66667	0	2.025	22.6	10	10	2	2.79012	3.33333	0	2.26	0.790123	1.11605
H88	1	2017-03-27	85	13.3	5	5	2.66	29	11	11	2	2.18045	2.2	0	2.63636	41	15	15	2	3.08271	3	0	2.73333	0.902256	1.03678
H89	1	2017-03-21	79	11.5	4	4	2.875	23.7	10	10	1	2.06087	2.5	0	2.37	40	14	14	1	3.47826	3.5	0	2.85714	1.41739	1.20555
H90	1	2017-03-21	79	14.7	6	6	2.45	35	11	11	1	2.38095	1.83333	0	3.18182	44	15	19	1	2.9932	3.16667	0.210526	2.31579	0.612245	0.72782
H91	1	2017-03-24	82	12.8	4	4	3.2	33.4	11	11	1	2.60937	2.75	0	3.03636	40.5	12	12	2	3.16406	3	0	3.375	0.554688	1.11153
H92	1	2017-04-02	91	11	3	3	3.66667	28.2	9	9	1	2.56364	3	0	3.13333	37.1	11	11	2	3.37273	3.66667	0	3.37273	0.809091	1.0764
H93	1	2017-03-24	82	10.2	4	4	2.55	27.5	9	9	1	2.69608	2.25	0	3.05556	37.5	12	12	0	3.67647	3	0	3.125	0.980392	1.02273
H94	1	2017-03-24	82	10.5	2	2	5.25	18.5	7	7	1	1.7619	3.5	0	2.64286	23	9	9	2	2.19048	4.5	0	2.55556	0.428571	0.966967
H95	1	2017-03-24	82	11	5	5	2.2	23.5	10	10	1	2.13636	2	0	2.35	33.6	14	14	1	3.05455	2.8	0	2.4	0.918182	1.02128
H96	1	2017-03-27	85	13.8	4	4	3.45	18.6	6	6	0	1.34783	1.5	0	3.1	26.5	10	10	0	1.92029	2.5	0	2.65	0.572464	0.854839
H97	1	2017-03-27	85	13	6	6	2.16667	29.6	11	11	1	2.27692	1.83333	0	2.69091	38.4	13	13	2	2.95385	2.16667	0	2.95385	0.676923	1.09771
H98	1	2017-03-30	88	7	5	5	1.4	21.8	10	10	1	3.11429	2	0	2.18	32.7	14	14	1	4.67143	2.8	0	2.33571	1.55714	1.07143
H99	1	2017-03-24	82	13.2	4	4	3.3	26.6	8	8	2	2.01515	2	0	3.325	33.5	10	10	3	2.53788	2.5	0	3.35	0.522727	1.00752
H100	1	2017-03-24	82	15.3	5	5	3.06	35.1	10	10	1	2.29412	2	0	3.51	48.9	17	17	1	3.19608	3.4	0	2.87647	0.901961	0.819507
H101	1	2017-03-24	82	8.8	3	3	2.93333	19.8	11	11	2	2.25	3.66667	0	1.8	27.8	14	14	2	3.15909	4.66667	0	1.98571	0.909091	1.10317
H102	1	2017-03-24	82	9.7	3	3	3.23333	23.2	10	10	2	2.39175	3.33333	0	2.32	36	15	15	2	3.71134	5	0	2.4	1.31959	1.03448
H103	1	2017-03-24	82	12.4	4	4	3.1	31.5	11	11	1	2.54032	2.75	0	2.86364	48.1	15	15	0	3.87903	3.75	0	3.20667	1.33871	1.11979
H104	1	2017-03-24	82	16.7	7	7	2.38571	40.6	13	13	1	2.43114	1.85714	0	3.12308	47.5	17	17	1	2.84431	2.42857	0	2.79412	0.413174	0.894668
H105	1	2017-03-21	79	8.5	4	4	2.125	19.4	8	8	1	2.28235	2	0	2.425	26.4	13	13	2	3.10588	3.25	0	2.03077	0.823529	0.837431
H106	1	2017-03-21	79	11.2	5	5	2.24	33.6	12	12	1	3	2.4	0	2.8	48.8	17	17	1	4.35714	3.4	0	2.87059	1.35714	1.02521
H107	1	2017-03-27	85	14.8	5	5	2.96	33.6	10	10	2	2.27027	2	0	3.36	46	13	13	3	3.10811	2.6	0	3.53846	0.837838	1.05311
H108	1	2017-03-27	85	8	2	2	4	18	7	7	1	2.25	3.5	0	2.57143	24.6	9	9	2	3.075	4.5	0	2.73333	0.825	1.06296
H109	1	2017-03-21	79	9.7	3	3	3.23333	19.6	8	8	1	2.02062	2.66667	0	2.45	27.3	11	11	2	2.81443	3.66667	0	2.48182	0.793814	1.01299
H110	1	2017-03-24	82	10.7	4	4	2.675	31	11	11	1	2.8972	2.75	0	2.81818	43.5	17	17	2	4.06542	4.25	0	2.55882	1.16822	0.90797
H111	1	2017-03-28	86	11.9	5	5	2.38	24.8	11	11	2	2.08403	2.2	0	2.25455	34.1	15	15	2	2.86555	3	0	2.27333	0.781513	1.00833
H112	1	2017-03-24	82	10.1	3	3	3.36667	22.6	9	9	2	2.23762	3	0	2.51111	34	11	11	2	3.36634	3.66667	0	3.09091	1.12871	1.23089
H113	1	2017-03-24	82	11.4	4	4	2.85	28.2	10	10	1	2.47368	2.5	0	2.82	39.8	12	12	2	3.49123	3	0	3.31667	1.01754	1.17612
H114	1	2017-03-27	85	8.8	3	3	2.93333	18.7	9	9	2	2.125	3	0	2.07778	25.5	10	10	2	2.89773	3.33333	0	2.55	0.772727	1.22727
H115	1	2017-03-23	81	10.4	5	5	2.08	25	9	9	1	2.40385	1.8	0	2.77778	33.4	13	13	2	3.21154	2.6	0	2.56923	0.807692	0.924923
H116	1	2017-03-21	79	11.1	5	5	2.22	28	11	11	1	2.52252	2.2	0	2.54545	39.2	12	12	2	3.53153	2.4	0	3.26667	1.00901	1.28333
H117	1	2017-03-25	83	12.2	5	5	2.44	36.3	11	11	2	2.97541	2.2	0	3.3	50.2	16	16	2	4.11475	3.2	0	3.1375	1.13934	0.950758
H118	1	2017-03-24	82	12	5	5	2.4	31.3	11	11	1	2.60833	2.2	0	2.84545	49.8	16	16	2	4.15	3.2	0	3.1125	1.54167	1.09385
H119	1	2017-03-21	79	10.2	5	5	2.04	29.1	15	15	1	2.85294	3	0	1.94	45.5	19	19	1	4.46078	3.8	0	2.39474	1.60784	1.2344
H120	1	2017-03-25	83	11.5	4	4	2.875	27.8	11	11	1	2.41739	2.75	0	2.52727	37.5	13	13	2	3.26087	3.25	0	2.88462	0.843478	1.14139
H121	1	2017-03-21	79	12	4	4	3	24.3	10	10	1	2.025	2.5	0	2.43	35	12	12	2	2.91667	3	0	2.91667	0.891667	1.20027
H122	1	2017-03-24	82	11.5	4	4	2.875	25.3	11	11	1	2.2	2.75	0	2.3	35.5	13	13	2	3.08696	3.25	0	2.73077	0.886957	1.18729
H123	1	2017-03-21	79	15.2	6	6	2.53333	27.6	14	14	1	1.81579	2.33333	0	1.97143	40.4	17	17	2	2.65789	2.83333	0	2.37647	0.842105	1.20546
H124	1	2017-03-21	79	11	4	4	2.75	30.6	10	10	2	2.78182	2.5	0	3.06	40.2	12	12	2	3.65455	3	0	3.35	0.872727	1.09477
H125	1	2017-03-21	79	14.3	6	6	2.38333	33.6	10	10	2	2.34965	1.66667	0	3.36	43.2	13	13	2	3.02098	2.16667	0	3.32308	0.671329	0.989011
H126	1	2017-03-26	84	12.5	5	5	2.5	21.6	10	10	1	1.728	2	0	2.16	30.2	13	13	3	2.416	2.6	0	2.32308	0.688	1.0755
H127	1	2017-03-24	82	13.1	4	4	3.275	28.4	10	10	2	2.16794	2.5	0	2.84	37.4	10	13	3	2.85496	3.25	0.230769	2.87692	0.687023	1.013
H128	1	2017-03-24	82	13	6	6	2.16667	40.6	11	11	1	3.12308	1.83333	0	3.69091	54.5	17	17	1	4.19231	2.83333	0	3.20588	1.06923	0.868589
HC1	5	2017-03-21	79	16.8	5	5	3.36	38	11	11	0	2.2619	2.2	0	3.45455	57.6	18	18	0	3.42857	3.6	0	3.2	1.16667	0.926316
HC2	5	2017-03-21	79	13.2	4	4	3.3	26.6	14	14	0	2.01515	3.5	0	1.9	41.6	19	19	0	3.15152	4.75	0	2.18947	1.13636	1.15235
HC3	5	2017-03-24	82	12.4	3	3	4.13333	27	10	10	0	2.17742	3.33333	0	2.7	39.5	12	12	0	3.18548	4	0	3.29167	1.00806	1.21914
HC4	5	2017-03-21	79	15	4	4	3.75	38.6	13	13	0	2.57333	3.25	0	2.96923	59.6	20	20	0	3.97333	5	0	2.98	1.4	1.00363
HC5	5	2017-03-21	79	13.2	4	4	3.3	36.1	11	11	0	2.73485	2.75	0	3.28182	56	12	12	0	4.24242	3	0	4.66667	1.50758	1.42198
HC6	5	2017-03-21	79	9	3	3	3	20.5	8	8	0	2.27778	2.66667	0	2.5625	39	10	10	0	4.33333	3.33333	0	3.9	2.05556	1.52195
HC7	5	2017-03-25	83	10.1	4	4	2.525	35.4	12	12	0	3.50495	3	0	2.95	54.5	17	17	0	5.39604	4.25	0	3.20588	1.89109	1.08674
HC8	5	2017-03-26	84	11.5	4	4	2.875	31	9	9	0	2.69565	2.25	0	3.44444	51.5	11	11	0	4.47826	2.75	0	4.68182	1.78261	1.35924
HC9	5	2017-03-24	82	17.1	6	6	2.85	43.4	12	12	0	2.53801	2	0	3.61667	62	17	17	0	3.62573	2.83333	0	3.64706	1.08772	1.0084
HC10	5	2017-03-21	79	10.4	2	2	5.2	25.1	9	9	0	2.41346	4.5	0	2.78889	43.2	13	13	0	4.15385	6.5	0	3.32308	1.74038	1.19154
HC11	5	2017-03-27	85	11.4	6	6	1.9	31.4	12	12	0	2.75439	2	0	2.61667	53.4	18	18	0	4.68421	3	0	2.96667	1.92982	1.13376
HC12	5	2017-03-21	79	7.9	2	2	3.95	26.2	9	9	0	3.31646	4.5	0	2.91111	45.5	12	12	0	5.75949	6	0	3.79167	2.44304	1.30248
HC13	5	2017-03-28	86	13.2	5	5	2.64	45.9	16	16	0	3.47727	3.2	0	2.86875	68.2	23	23	0	5.16667	4.6	0	2.96522	1.68939	1.03363
HC14	5	2017-03-24	82	13.9	6	6	2.31667	52.7	15	15	0	3.79137	2.5	0	3.51333	67.9	19	19	0	4.88489	3.16667	0	3.57368	1.09353	1.01718
HC15	5	2017-03-24	82	10	3	3	3.33333	27.2	9	9	0	2.72	3	0	3.02222	52.6	16	16	0	5.26	5.33333	0	3.2875	2.54	1.08778
K3	2	2017-03-19	77	9.9	3	3	3.3	14.1	6	6	2	1.42424	2	0	2.35	14.1	5	8	3	1.42424	2.66667	0.375	1.7625	0	0.75
K5	2	2017-03-20	78	9.5	4	4	2.375	22	11	11	1	2.31579	2.75	0	2	22.1	11	11	2	2.32632	2.75	0	2.00909	0.0105263	1.00455
K6	2	2017-03-27	85	11.5	5	5	2.3	15.5	8	8	2	1.34783	1.6	0	1.9375	15.5	5	8	3	1.34783	1.6	0.375	1.9375	0	1
K7	2	2017-03-19	77	11.6	5	5	2.32	16.2	7	7	2	1.39655	1.4	0	2.31429	16.2	8	8	2	1.39655	1.6	0	2.025	0	0.875
K8	2	2017-03-28	86	11.3	4	4	2.825	14.6	8	8	2	1.29204	2	0	1.825	14.6	9	9	2	1.29204	2.25	0	1.62222	0	0.888889
K9	2	2017-03-21	79	12.8	5	5	2.56	13.5	6	6	2	1.05469	1.2	0	2.25	13.6	5	6	2	1.0625	1.2	0.166667	2.26667	0.0078125	1.00741
K10	2	2017-03-21	79	13.1	5	5	2.62	23.5	11	11	1	1.79389	2.2	0	2.13636	26.5	16	16	2	2.0229	3.2	0	1.65625	0.229008	0.775266
K11	2	2017-03-21	79	9	4	4	2.25	14.8	8	8	0	1.64444	2	0	1.85	14.8	9	9	2	1.64444	2.25	0	1.64444	0	0.888889
K12	2	2017-03-21	79	12	4	4	3	13	5	5	0	1.08333	1.25	0	2.6	13	4	5	2	1.08333	1.25	0.2	2.6	0	1
K14	2	2017-03-20	78	11.1	5	5	2.22	16	10	10	1	1.44144	2	0	1.6	17.4	11	11	2	1.56757	2.2	0	1.58182	0.126126	0.988636
K15	2	2017-03-20	78	12.2	5	5	2.44	15.7	7	7	2	1.28689	1.4	0	2.24286	16.5	10	10	2	1.35246	2	0	1.65	0.0655738	0.735669
K16	2	2017-03-21	79	8.9	2	2	4.45	10	4	4	1	1.1236	2	0	2.5	10	4	4	3	1.1236	2	0	2.5	0	1
K17	2	2017-03-20	78	11.6	5	5	2.32	23	9	9	1	1.98276	1.8	0	2.55556	24.2	12	12	2	2.08621	2.4	0	2.01667	0.103448	0.78913
K18	2	2017-03-21	79	7.4	2	2	3.7	9.4	7	7	1	1.27027	3.5	0	1.34286	9.8	6	7	3	1.32432	3.5	0.142857	1.4	0.0540541	1.04255
K19	2	2017-03-20	78	10.8	4	4	2.7	14.2	8	8	2	1.31481	2	0	1.775	14.8	8	10	3	1.37037	2.5	0.2	1.48	0.0555556	0.833803
K21	2	2017-03-21	79	9.9	4	4	2.475	12.1	4	4	0	1.22222	1	0	3.025	15.3	9	9	1	1.54545	2.25	0	1.7	0.323232	0.561983
K22	2	2017-03-21	79	9.9	4	4	2.475	14.6	7	7	1	1.47475	1.75	0	2.08571	15	9	9	2	1.51515	2.25	0	1.66667	0.040404	0.799087
K24	2	2017-03-19	77	9.1	3	3	3.03333	15.3	8	8	2	1.68132	2.66667	0	1.9125	15.8	10	10	2	1.73626	3.33333	0	1.58	0.0549451	0.826144
K26	2	2017-03-28	86	9.6	4	4	2.4	13.5	8	8	2	1.40625	2	0	1.6875	13.5	10	10	3	1.40625	2.5	0	1.35	0	0.8
K28	2	2017-03-24	82	12	6	6	2	12.7	6	6	1	1.05833	1	0	2.11667	13.2	6	8	4	1.1	1.33333	0.25	1.65	0.0416667	0.779528
K30	2	2017-03-20	78	9.4	4	4	2.35	13	8	8	1	1.38298	2	0	1.625	14.8	9	9	2	1.57447	2.25	0	1.64444	0.191489	1.01197
K32	2	2017-03-21	79	9.6	4	4	2.4	13.8	9	9	2	1.4375	2.25	0	1.53333	13.8	9	10	2	1.4375	2.5	0.1	1.38	0	0.9
K33	2	2017-03-24	82	10.2	4	4	2.55	15.6	7	7	1	1.52941	1.75	0	2.22857	18.4	10	10	2	1.80392	2.5	0	1.84	0.27451	0.825641
K34	2	2017-03-24	82	9.3	4	4	2.325	9.5	4	4	0	1.02151	1	0	2.375	9.5	3	4	3	1.02151	1	0.25	2.375	0	1
K35	2	2017-03-22	80	8.8	4	4	2.2	12	7	7	1	1.36364	1.75	0	1.71429	12.2	8	11	3	1.38636	2.75	0.272727	1.10909	0.0227273	0.64697
K37	2	2017-03-22	80	11.7	4	4	2.925	13.6	4	4	1	1.16239	1	0	3.4	13.6	9	9	2	1.16239	2.25	0	1.51111	0	0.444444
K38	2	2017-03-21	79	9.5	3	3	3.16667	11.2	4	4	1	1.17895	1.33333	0	2.8	11.2	4	5	3	1.17895	1.66667	0.2	2.24	0	0.8
K39	2	2017-03-27	85	10.8	4	4	2.7	14	7	7	1	1.2963	1.75	0	2	15.7	11	11	2	1.4537	2.75	0	1.42727	0.157407	0.713636
K40	2	2017-03-21	79	12.8	5	5	2.56	19.5	10	10	2	1.52344	2	0	1.95	19.5	11	11	3	1.52344	2.2	0	1.77273	0	0.909091
K41	2	2017-03-21	79	10.9	4	4	2.725	17.5	8	8	1	1.6055	2	0	2.1875	21	13	13	1	1.92661	3.25	0	1.61538	0.321101	0.738462
K42	2	2017-03-21	79	10.2	4	4	2.55	11	4	4	1	1.07843	1	0	2.75	11	4	4	2	1.07843	1	0	2.75	0	1
K43	2	2017-03-24	82	11	5	5	2.2	17	8	8	1	1.54545	1.6	0	2.125	18.6	13	13	2	1.69091	2.6	0	1.43077	0.145455	0.673303
K44	2	2017-03-27	85	11.6	5	5	2.32	12.5	7	7	1	1.07759	1.4	0	1.78571	17.6	14	14	2	1.51724	2.8	0	1.25714	0.439655	0.704
K45	2	2017-03-21	79	9.7	5	5	1.94	20	9	9	1	2.06186	1.8	0	2.22222	20	14	14	2	2.06186	2.8	0	1.42857	0	0.642857
K46	2	2017-03-19	77	10.5	4	4	2.625	12.6	5	5	1	1.2	1.25	0	2.52	12.7	6	6	3	1.20952	1.5	0	2.11667	0.00952381	0.839947
K47	2	2017-03-28	86	9	3	3	3	12	4	4	1	1.33333	1.33333	0	3	12.6	8	8	2	1.4	2.66667	0	1.575	0.0666667	0.525
K48	2	2017-03-21	79	10	4	4	2.5	14.6	7	7	1	1.46	1.75	0	2.08571	15.5	10	10	2	1.55	2.5	0	1.55	0.09	0.743151
K49	2	2017-03-19	77	10.9	4	4	2.725	12.8	5	5	1	1.17431	1.25	0	2.56	13.7	10	10	2	1.25688	2.5	0	1.37	0.0825688	0.535156
K50	2	2017-03-21	79	9	4	4	2.25	9.5	4	4	1	1.05556	1	0	2.375	10.3	4	4	2	1.14444	1	0	2.575	0.0888889	1.08421
K51	2	2017-03-21	79	8	3	3	2.66667	9.2	5	5	2	1.15	1.66667	0	1.84	9.6	6	6	3	1.2	2	0	1.6	0.05	0.869565
K52	2	2017-03-19	77	7.9	2	2	3.95	8.5	2	2	1	1.07595	1	0	4.25	8.5	2	2	2	1.07595	1	0	4.25	0	1
K53	2	2017-03-20	78	9.3	4	4	2.325	12.5	7	7	1	1.34409	1.75	0	1.78571	13.5	11	11	2	1.45161	2.75	0	1.22727	0.107527	0.687273
K54	2	2017-03-28	86	10	4	4	2.5	15.8	10	10	2	1.58	2.5	0	1.58	19.3	12	12	3	1.93	3	0	1.60833	0.35	1.01793
K55	2	2017-03-24	82	8.2	3	3	2.73333	11.2	6	6	1	1.36585	2	0	1.86667	11.2	6	6	3	1.36585	2	0	1.86667	0	1
K56	2	2017-03-19	77	9.7	4	4	2.425	10.3	6	6	1	1.06186	1.5	0	1.71667	10.3	5	6	1	1.06186	1.5	0.166667	1.71667	0	1
K57	2	2017-03-24	82	9.2	4	4	2.3	13	7	7	2	1.41304	1.75	0	1.85714	13.1	9	9	2	1.42391	2.25	0	1.45556	0.0108696	0.783761
K58	2	2017-03-24	82	9.6	4	4	2.4	11.4	5	5	1	1.1875	1.25	0	2.28	11.8	8	8	3	1.22917	2	0	1.475	0.0416667	0.64693
K59	2	2017-03-21	79	11.2	5	5	2.24	11.5	6	6	2	1.02679	1.2	0	1.91667	12.3	5	6	3	1.09821	1.2	0.166667	2.05	0.0714286	1.06957
K60	2	2017-03-27	85	9.2	4	4	2.3	12	6	6	3	1.30435	1.5	0	2	12.2	9	9	3	1.32609	2.25	0	1.35556	0.0217391	0.677778
K61	2	2017-03-25	83	8.8	4	4	2.2	9.2	6	6	0	1.04545	1.5	0	1.53333	9.5	6	6	2	1.07955	1.5	0	1.58333	0.0340909	1.03261
K62	2	2017-03-19	77	10.7	5	5	2.14	10.8	5	5	1	1.00935	1	0	2.16	11.2	5	5	3	1.04673	1	0	2.24	0.0373832	1.03704
K63	2	2017-03-20	78	10.4	4	4	2.6	11	5	5	2	1.05769	1.25	0	2.2	11.3	5	5	3	1.08654	1.25	0	2.26	0.0288462	1.02727
K64	2	2017-03-24	82	7.9	4	4	1.975	8	4	4	1	1.01266	1	0	2	11.1	7	7	2	1.40506	1.75	0	1.58571	0.392405	0.792857
K65	2	2017-03-21	79	8.5	5	5	1.7	9.5	7	7	1	1.11765	1.4	0	1.35714	10.4	6	6	2	1.22353	1.2	0	1.73333	0.105882	1.27719
K66	2	2017-03-24	82	9.8	4	4	2.45	10.3	6	6	1	1.05102	1.5	0	1.71667	10.3	3	6	3	1.05102	1.5	0.5	1.71667	0	1
K67	2	2017-03-24	82	9.5	4	4	2.375	9.6	4	4	1	1.01053	1	0	2.4	9.6	4	4	3	1.01053	1	0	2.4	0	1
K68	2	2017-03-24	82	8.7	3	3	2.9	15.6	8	8	1	1.7931	2.66667	0	1.95	15.4	10	10	2	1.77011	3.33333	0	1.54	-0.0229885	0.789744
K71	2	2017-03-19	77	11.3	5	5	2.26	22.6	12	12	2	2	2.4	0	1.88333	31.2	15	15	2	2.76106	3	0	2.08	0.761062	1.10442
K72	2	2017-03-27	85	8.7	3	3	2.9	15	7	7	1	1.72414	2.33333	0	2.14286	18.7	10	10	2	2.14943	3.33333	0	1.87	0.425287	0.872667
K73	2	2017-03-24	82	9.6	5	5	1.92	13	9	9	1	1.35417	1.8	0	1.44444	14	20	20	3	1.45833	4	0	0.7	0.104167	0.484615
K74	2	2017-03-27	85	11.8	5	5	2.36	16.5	8	8	2	1.39831	1.6	0	2.0625	16.6	12	12	3	1.40678	2.4	0	1.38333	0.00847458	0.670707
K75	2	2017-03-24	82	10.5	4	4	2.625	13.2	10	10	1	1.25714	2.5	0	1.32	13.3	10	10	3	1.26667	2.5	0	1.33	0.00952381	1.00758
K76	2	2017-03-25	83	12.8	4	4	3.2	25.3	9	9	2	1.97656	2.25	0	2.81111	28.3	12	12	3	2.21094	3	0	2.35833	0.234375	0.838933
K77	2	2017-03-24	82	14	5	5	2.8	16	6	6	2	1.14286	1.2	0	2.66667	16	5	6	3	1.14286	1.2	0.166667	2.66667	0	1
K79	2	2017-03-19	77	10.4	6	6	1.73333	13	6	6	2	1.25	1	0	2.16667	13.7	3	6	3	1.31731	1	0.5	2.28333	0.0673077	1.05385
K80	2	2017-03-21	79	9.8	3	3	3.26667	17	9	9	2	1.73469	3	0	1.88889	17.2	5	10	4	1.7551	3.33333	0.5	1.72	0.0204082	0.910588
K81	2	2017-03-20	78	9.7	5	5	1.94	18.5	9	9	1	1.90722	1.8	0	2.05556	23	13	13	1	2.37113	2.6	0	1.76923	0.463918	0.860707
K82	2	2017-03-29	87	8.2	5	5	1.64	8.6	5	5	2	1.04878	1	0	1.72	8.6	5	5	3	1.04878	1	0	1.72	0	1
K83	2	2017-03-25	83	7.6	3	3	2.53333	8.6	4	4	2	1.13158	1.33333	0	2.15	9	8	8	3	1.18421	2.66667	0	1.125	0.0526316	0.523256
K84	2	2017-03-24	82	8.2	3	3	2.73333	14.9	9	9	1	1.81707	3	0	1.65556	15.6	10	10	2	1.90244	3.33333	0	1.56	0.0853659	0.942282
K86	2	2017-03-19	77	10	4	4	2.5	17.8	8	8	1	1.78	2	0	2.225	19.2	10	10	2	1.92	2.5	0	1.92	0.14	0.862921
K87	2	2017-03-21	79	7.7	4	4	1.925	9	6	6	1	1.16883	1.5	0	1.5	9.2	7	7	2	1.19481	1.75	0	1.31429	0.025974	0.87619
K88	2	2017-03-20	78	13.5	4	4	3.375	15.6	8	8	2	1.15556	2	0	1.95	17.1	7	8	3	1.26667	2	0.125	2.1375	0.111111	1.09615
K89	2	2017-03-20	78	9.7	6	6	1.61667	15.4	11	11	1	1.58763	1.83333	0	1.4	18.5	13	13	2	1.90722	2.16667	0	1.42308	0.319588	1.01648
K90	2	2017-03-24	82	9.6	4	4	2.4	14.5	8	8	2	1.51042	2	0	1.8125	14.8	9	9	2	1.54167	2.25	0	1.64444	0.03125	0.90728
K91	2	2017-03-24	82	8.9	4	4	2.225	18.5	9	9	1	2.07865	2.25	0	2.05556	21.4	9	9	2	2.40449	2.25	0	2.37778	0.325843	1.15676
K92	2	2017-03-21	79	10.3	4	4	2.575	21.5	10	10	2	2.08738	2.5	0	2.15	30.5	14	14	3	2.96117	3.5	0	2.17857	0.873786	1.01329
K93	2	2017-03-21	79	8.1	3	3	2.7	15.3	12	12	2	1.88889	4	0	1.275	15.3	7	7	3	1.88889	2.33333	0	2.18571	0	1.71429
K94	2	2017-03-25	83	9	3	3	3	12.2	8	8	1	1.35556	2.66667	0	1.525	12.3	8	8	2	1.36667	2.66667	0	1.5375	0.0111111	1.0082
K95	2	2017-03-21	79	8.3	4	4	2.075	13	9	9	1	1.56627	2.25	0	1.44444	13.3	10	10	2	1.60241	2.5	0	1.33	0.0361446	0.920769
K96	2	2017-03-27	85	10.6	4	4	2.65	14.1	8	8	1	1.33019	2	0	1.7625	14.1	6	8	2	1.33019	2	0.25	1.7625	0	1
K97	2	2017-03-25	83	9.9	4	4	2.475	15.6	9	9	1	1.57576	2.25	0	1.73333	17.5	11	11	2	1.76768	2.75	0	1.59091	0.191919	0.917832
K98	2	2017-03-22	80	9.7	5	5	1.94	15.5	11	11	2	1.59794	2.2	0	1.40909	15.5	10	11	2	1.59794	2.2	0.0909091	1.40909	0	1
K100	2	2017-03-21	79	9.4	4	4	2.35	13.2	8	8	1	1.40426	2	0	1.65	15	10	10	3	1.59574	2.5	0	1.5	0.191489	0.909091
K101	2	2017-03-21	79	10.2	3	3	3.4	11	4	4	2	1.07843	1.33333	0	2.75	11.2	2	4	3	1.09804	1.33333	0.5	2.8	0.0196078	1.01818
K102	2	2017-03-22	80	10.5	5	5	2.1	16.6	9	9	1	1.58095	1.8	0	1.84444	17.5	10	10	2	1.66667	2	0	1.75	0.0857143	0.948795
K103	2	2017-03-21	79	12	4	4	3	19	9	9	1	1.58333	2.25	0	2.11111	23.4	11	11	2	1.95	2.75	0	2.12727	0.366667	1.00766
K104	2	2017-03-22	80	12	5	5	2.4	24.2	10	10	2	2.01667	2	0	2.42	28.4	13	13	2	2.36667	2.6	0	2.18462	0.35	0.902734
K105	2	2017-03-20	78	10.2	4	4	2.55	10.5	4	4	1	1.02941	1	0	2.625	10.5	4	4	2	1.02941	1	0	2.625	0	1
K106	2	2017-03-21	79	10	3	3	3.33333	12.6	7	7	2	1.26	2.33333	0	1.8	12.6	8	8	1	1.26	2.66667	0	1.575	0	0.875
K107	2	2017-03-21	79	11.3	4	4	2.825	18	9	9	2	1.59292	2.25	0	2	18.1	11	11	2	1.60177	2.75	0	1.64545	0.00884956	0.822727
K108	2	2017-03-19	77	10.1	3	3	3.36667	12.2	5	5	1	1.20792	1.66667	0	2.44	12.2	7	9	2	1.20792	3	0.222222	1.35556	0	0.555556
K109	2	2017-03-27	85	8.8	3	3	2.93333	13.9	8	8	1	1.57955	2.66667	0	1.7375	13.9	8	9	2	1.57955	3	0.111111	1.54444	0	0.888889
K111	2	2017-03-22	80	9	4	4	2.25	10.6	5	5	2	1.17778	1.25	0	2.12	10.6	4	5	3	1.17778	1.25	0.2	2.12	0	1
K113	2	2017-03-22	80	7.6	3	3	2.53333	10	6	6	1	1.31579	2	0	1.66667	10.3	9	9	1	1.35526	3	0	1.14444	0.0394737	0.686667
K114	2	2017-03-30	88	8	4	4	2	16.6	8	8	2	2.075	2	0	2.075	16.8	8	10	2	2.1	2.5	0.2	1.68	0.025	0.809639
K115	2	2017-04-03	92	11	4	4	2.75	14.6	8	8	2	1.32727	2	0	1.825	15.5	3	10	3	1.40909	2.5	0.7	1.55	0.0818182	0.849315
K116	2	2017-03-27	85	11.6	4	4	2.9	16.2	7	7	1	1.39655	1.75	0	2.31429	16.3	10	10	2	1.40517	2.5	0	1.63	0.00862069	0.704321
K118	2	2017-03-26	84	11	3	3	3.66667	12.3	7	7	1	1.11818	2.33333	0	1.75714	12.3	8	8	3	1.11818	2.66667	0	1.5375	0	0.875
K119	2	2017-03-25	83	11.4	4	4	2.85	14	6	6	1	1.22807	1.5	0	2.33333	14.5	8	8	3	1.27193	2	0	1.8125	0.0438596	0.776786
K120	2	2017-03-27	85	9.6	4	4	2.4	13.2	7	7	1	1.375	1.75	0	1.88571	14.5	10	10	1	1.51042	2.5	0	1.45	0.135417	0.768939
K121	2	2017-03-21	79	11.9	4	4	2.975	17	9	9	1	1.42857	2.25	0	1.88889	19.5	13	13	2	1.63866	3.25	0	1.5	0.210084	0.794118
K122	2	2017-03-24	82	9.5	5	5	1.9	11.6	9	9	1	1.22105	1.8	0	1.28889	13.6	11	11	1	1.43158	2.2	0	1.23636	0.210526	0.959248
K123	2	2017-04-01	90	9	4	4	2.25	14.2	7	7	1	1.57778	1.75	0	2.02857	17.3	12	12	1	1.92222	3	0	1.44167	0.344444	0.710681
K124	2	2017-03-24	82	13	4	4	3.25	14.4	6	6	2	1.10769	1.5	0	2.4	14.4	5	5	3	1.10769	1.25	0	2.88	0	1.2
K125	2	2017-03-25	83	13.5	5	5	2.7	18	9	9	1	1.33333	1.8	0	2	19.2	11	11	2	1.42222	2.2	0	1.74545	0.0888889	0.872727
K126	2	2017-03-19	77	11	4	4	2.75	12.5	4	4	1	1.13636	1	0	3.125	12.5	5	5	1	1.13636	1.25	0	2.5	0	0.8
K127	2	2017-03-22	80	9.2	4	4	2.3	11.2	5	5	2	1.21739	1.25	0	2.24	13.6	8	8	1	1.47826	2	0	1.7	0.26087	0.758929
K128	2	2017-03-22	80	10.2	4	4	2.55	16.2	9	9	1	1.58824	2.25	0	1.8	21.6	12	12	1	2.11765	3	0	1.8	0.529412	1
KC1	6	2017-03-24	82	7.2	2	2	3.6	14.8	7	7	0	2.05556	3.5	0	2.11429	15.3	6	6	0	2.125	3	0	2.55	0.0694444	1.20608
KC2	6	2017-03-22	80	10	4	4	2.5	25.7	11	11	0	2.57	2.75	0	2.33636	35.2	15	15	0	3.52	3.75	0	2.34667	0.95	1.00441
KC3	6	2017-03-21	79	10.4	4	4	2.6	22	9	9	0	2.11538	2.25	0	2.44444	30.1	14	14	0	2.89423	3.5	0	2.15	0.778846	0.879545
KC4	6	2017-03-21	79	9	5	5	1.8	19.8	10	10	0	2.2	2	0	1.98	27.7	14	14	0	3.07778	2.8	0	1.97857	0.877778	0.999278
KC5	6	2017-03-24	82	12.7	5	5	2.54	27	12	12	0	2.12598	2.4	0	2.25	27.2	16	16	0	2.14173	3.2	0	1.7	0.015748	0.755556
KC6	6	2017-03-24	82	6.5	2	2	3.25	16.5	8	8	0	2.53846	4	0	2.0625	23.6	18	18	0	3.63077	9	0	1.31111	1.09231	0.63569
KC7	6	2017-03-21	79	11.3	5	5	2.26	32.2	13	13	0	2.84956	2.6	0	2.47692	44	18	18	0	3.89381	3.6	0	2.44444	1.04425	0.986888
KC8	6	2017-03-19	77	7.4	3	3	2.46667	17.6	9	9	0	2.37838	3	0	1.95556	29	12	12	0	3.91892	4	0	2.41667	1.54054	1.2358
KC9	6	2017-03-19	77	8.2	4	4	2.05	18.6	8	8	0	2.26829	2	0	2.325	31	14	14	0	3.78049	3.5	0	2.21429	1.5122	0.952381
KC10	6	2017-03-21	79	10.9	4	4	2.725	29.4	11	11	0	2.69725	2.75	0	2.67273	39.5	14	14	0	3.62385	3.5	0	2.82143	0.926606	1.05564
KC11	6	2017-03-22	80	11.8	5	5	2.36	32.2	12	12	0	2.72881	2.4	0	2.68333	47.3	18	18	0	4.00847	3.6	0	2.62778	1.27966	0.979296
KC12	6	2017-03-21	79	10.2	5	5	2.04	22.6	9	9	0	2.21569	1.8	0	2.51111	28.2	12	12	0	2.76471	2.4	0	2.35	0.54902	0.935841
KC13	6	2017-03-24	82	9.4	4	4	2.35	17.8	10	10	0	1.89362	2.5	0	1.78	19.6	11	11	0	2.08511	2.75	0	1.78182	0.191489	1.00102
KC14	6	2017-03-21	79	12.1	5	5	2.42	34.6	10	10	0	2.8595	2	0	3.46	37	13	13	0	3.05785	2.6	0	2.84615	0.198347	0.822588
KC15	6	2017-03-20	78	13.2	6	6	2.2	35.6	13	13	0	2.69697	2.16667	0	2.73846	51	18	18	0	3.86364	3	0	2.83333	1.16667	1.03464
L1	3	2017-03-26	84	15.2	6	6	2.53333	31.1	14	14	2	2.04605	2.33333	0	2.22143	32.3	19	20	3	2.125	3.33333	0.05	1.615	0.0789474	0.72701
L3	3	2017-03-26	84	16.7	6	6	2.78333	29.3	14	14	2	1.75449	2.33333	0	2.09286	29.7	14	17	3	1.77844	2.83333	0.176471	1.74706	0.0239521	0.834772
L4	3	2017-03-28	86	14.7	5	5	2.94	25	13	13	3	1.70068	2.6	0	1.92308	25.6	17	18	3	1.7415	3.6	0.0555556	1.42222	0.0408163	0.739556
L5	3	2017-03-28	86	16.4	5	5	3.28	29.4	14	14	2	1.79268	2.8	0	2.1	29.5	10	12	3	1.79878	2.4	0.166667	2.45833	0.00609756	1.17063
L6	3	2017-03-27	85	15.9	6	6	2.65	26.9	14	14	3	1.69182	2.33333	0	1.92143	27	15	15	3	1.69811	2.5	0	1.8	0.00628931	0.936803
L7	3	2017-03-27	85	15.1	6	6	2.51667	28.8	13	13	3	1.90728	2.16667	0	2.21538	30.3	17	20	3	2.00662	3.33333	0.15	1.515	0.0993377	0.683854
L8	3	2017-03-25	83	14	5	5	2.8	24.6	12	12	3	1.75714	2.4	0	2.05	24.6	9	14	3	1.75714	2.8	0.357143	1.75714	0	0.857143
L9	3	2017-03-26	84	14.6	6	6	2.43333	23.7	13	13	2	1.62329	2.16667	0	1.82308	24.6	18	18	3	1.68493	3	0	1.36667	0.0616438	0.749648
L10	3	2017-03-25	83	15.1	5	5	3.02	25.5	13	13	2	1.68874	2.6	0	1.96154	26.5	16	17	3	1.75497	3.4	0.0588235	1.55882	0.0662252	0.794694
L11	3	2017-03-27	85	12.7	5	5	2.54	20.2	10	10	3	1.59055	2	0	2.02	20.3	13	14	3	1.59843	2.8	0.0714286	1.45	0.00787402	0.717822
L12	3	2017-03-27	85	14.6	7	7	2.08571	23.6	14	14	3	1.61644	2	0	1.68571	24	13	16	3	1.64384	2.28571	0.1875	1.5	0.0273973	0.889831
L13	3	2017-03-27	85	15.4	6	6	2.56667	27	14	14	3	1.75325	2.33333	0	1.92857	27.4	15	18	3	1.77922	3	0.166667	1.52222	0.025974	0.7893
L14	3	2017-03-24	82	15	6	6	2.5	24.4	13	13	2	1.62667	2.16667	0	1.87692	24.4	15	15	3	1.62667	2.5	0	1.62667	0	0.866667
L15	3	2017-03-24	82	12	5	5	2.4	18.5	12	12	3	1.54167	2.4	0	1.54167	18.6	11	12	3	1.55	2.4	0.0833333	1.55	0.00833333	1.00541
L16	3	2017-03-26	84	14.4	6	6	2.4	20.7	14	15	3	1.4375	2.5	0.0666667	1.38	20.7	9	15	4	1.4375	2.5	0.4	1.38	0	1
L17	3	2017-03-26	84	14.2	6	6	2.36667	22.8	13	13	2	1.60563	2.16667	0	1.75385	23.5	18	19	3	1.65493	3.16667	0.0526316	1.23684	0.0492958	0.705217
L18	3	2017-03-27	85	15.3	6	6	2.55	26	14	14	1	1.69935	2.33333	0	1.85714	27	20	21	2	1.76471	3.5	0.047619	1.28571	0.0653595	0.692308
L19	3	2017-03-27	85	16	5	5	3.2	27.9	13	13	3	1.74375	2.6	0	2.14615	28.6	13	16	3	1.7875	3.2	0.1875	1.7875	0.04375	0.832885
L20	3	2017-03-27	85	13.8	4	4	3.45	23	12	12	3	1.66667	3	0	1.91667	23.7	12	15	3	1.71739	3.75	0.2	1.58	0.0507246	0.824348
L21	3	2017-03-27	85	15.6	5	5	3.12	26.9	13	14	3	1.72436	2.8	0.0714286	1.92143	26.9	2	14	4	1.72436	2.8	0.857143	1.92143	0	1
L22	3	2017-03-27	85	14.7	5	5	2.94	24.2	14	14	3	1.64626	2.8	0	1.72857	24.9	16	17	3	1.69388	3.4	0.0588235	1.46471	0.047619	0.847351
L23	3	2017-03-24	82	13.2	7	7	1.88571	33	13	13	0	2.5	1.85714	0	2.53846	43.5	21	26	1	3.29545	3.71429	0.192308	1.67308	0.795455	0.659091
L24	3	2017-03-27	85	10	5	5	2	19.3	13	13	3	1.93	2.6	0	1.48462	20.4	13	13	3	2.04	2.6	0	1.56923	0.11	1.05699
L26	3	2017-03-27	85	15.7	5	5	3.14	23	12	12	2	1.46497	2.4	0	1.91667	23.6	15	16	3	1.50318	3.2	0.0625	1.475	0.0382166	0.769565
L27	3	2017-03-27	85	16.4	6	6	2.73333	23.5	14	14	3	1.43293	2.33333	0	1.67857	23.8	11	14	3	1.45122	2.33333	0.214286	1.7	0.0182927	1.01277
L28	3	2017-03-27	85	16.6	5	5	3.32	24.3	13	13	3	1.46386	2.6	0	1.86923	24.5	12	15	3	1.4759	3	0.2	1.63333	0.0120482	0.8738
L29	3	2017-03-27	85	14.2	5	5	2.84	22.5	12	12	3	1.58451	2.4	0	1.875	22.6	12	14	3	1.59155	2.8	0.142857	1.61429	0.00704225	0.860952
L30	3	2017-03-27	85	13.7	5	5	2.74	21.1	11	11	3	1.54015	2.2	0	1.91818	21.2	11	13	3	1.54745	2.6	0.153846	1.63077	0.00729927	0.850164
L31	3	2017-03-24	82	16.9	6	6	2.81667	27.6	15	15	3	1.63314	2.5	0	1.84	28	14	15	3	1.6568	2.5	0.0666667	1.86667	0.0236686	1.01449
L33	3	2017-03-27	85	11	4	4	2.75	17.4	13	13	2	1.58182	3.25	0	1.33846	17.6	9	13	3	1.6	3.25	0.307692	1.35385	0.0181818	1.01149
L34	3	2017-03-27	85	16	5	5	3.2	23.5	14	14	3	1.46875	2.8	0	1.67857	23.8	8	14	4	1.4875	2.8	0.428571	1.7	0.01875	1.01277
L35	3	2017-03-27	85	16.5	5	5	3.3	27.3	12	12	2	1.65455	2.4	0	2.275	27.7	13	14	3	1.67879	2.8	0.0714286	1.97857	0.0242424	0.869702
L36	3	2017-03-27	85	16.9	5	5	3.38	27.3	15	15	2	1.61538	3	0	1.82	29	16	18	3	1.71598	3.6	0.111111	1.61111	0.100592	0.885226
L37	3	2017-03-27	85	16	5	5	3.2	25.1	13	13	2	1.56875	2.6	0	1.93077	27	14	15	3	1.6875	3	0.0666667	1.8	0.11875	0.932271
L38	3	2017-03-27	85	14.6	5	5	2.92	23.6	14	14	2	1.61644	2.8	0	1.68571	25	14	16	3	1.71233	3.2	0.125	1.5625	0.0958904	0.926907
L39	3	2017-03-23	81	14	5	5	2.8	21.2	10	10	2	1.51429	2	0	2.12	21.8	11	14	3	1.55714	2.8	0.214286	1.55714	0.0428571	0.734501
L40	3	2017-03-27	85	15.7	5	5	3.14	26.5	14	14	2	1.6879	2.8	0	1.89286	27.6	14	18	3	1.75796	3.6	0.222222	1.53333	0.0700637	0.810063
L41	3	2017-03-27	85	18	5	5	3.6	27.5	15	15	2	1.52778	3	0	1.83333	28.4	13	15	3	1.57778	3	0.133333	1.89333	0.05	1.03273
L42	3	2017-03-27	85	14	6	6	2.33333	24.5	15	15	2	1.75	2.5	0	1.63333	25.8	14	16	3	1.84286	2.66667	0.125	1.6125	0.0928571	0.987245
L43	3	2017-03-27	85	13.4	6	6	2.23333	20.6	13	13	2	1.53731	2.16667	0	1.58462	21.5	12	15	3	1.60448	2.5	0.2	1.43333	0.0671642	0.904531
L44	3	2017-03-27	85	15.4	5	5	3.08	24.3	14	14	2	1.57792	2.8	0	1.73571	25.3	13	15	3	1.64286	3	0.133333	1.68667	0.0649351	0.971742
L45	3	2017-03-27	85	15.5	5	5	3.1	24	11	11	3	1.54839	2.2	0	2.18182	25.5	13	16	3	1.64516	3.2	0.1875	1.59375	0.0967742	0.730469
L46	3	2017-03-26	84	18.2	5	5	3.64	30.4	16	16	2	1.67033	3.2	0	1.9	31.8	15	16	2	1.74725	3.2	0.0625	1.9875	0.0769231	1.04605
L47	3	2017-03-27	85	13.8	5	5	2.76	27.2	14	14	2	1.97101	2.8	0	1.94286	28.9	12	16	3	2.0942	3.2	0.25	1.80625	0.123188	0.929688
L48	3	2017-03-27	85	14.5	4	4	3.625	17	7	7	0	1.17241	1.75	0	2.42857	17	10	10	1	1.17241	2.5	0	1.7	0	0.7
L49	3	2017-03-27	85	13.4	4	4	3.35	19	11	11	2	1.41791	2.75	0	1.72727	19.9	12	13	3	1.48507	3.25	0.0769231	1.53077	0.0671642	0.886235
L50	3	2017-03-27	85	15.7	6	6	2.61667	25.4	13	13	2	1.61783	2.16667	0	1.95385	26.6	12	16	3	1.69427	2.66667	0.25	1.6625	0.0764331	0.850886
L51	3	2017-03-27	85	15	5	5	3	24.2	11	11	2	1.61333	2.2	0	2.2	25.3	16	16	3	1.68667	3.2	0	1.58125	0.0733333	0.71875
L52	3	2017-03-26	84	12.2	5	5	2.44	20	12	13	3	1.63934	2.6	0.0769231	1.53846	20.2	14	16	3	1.65574	3.2	0.125	1.2625	0.0163934	0.820625
L53	3	2017-03-24	82	15.5	5	5	3.1	22.7	12	12	3	1.46452	2.4	0	1.89167	24.8	15	17	3	1.6	3.4	0.117647	1.45882	0.135484	0.771184
L54	3	2017-03-24	82	15.9	6	6	2.65	22.2	12	12	3	1.39623	2	0	1.85	22.3	12	15	3	1.40252	2.5	0.2	1.48667	0.00628931	0.803604
L55	3	2017-03-27	85	16.2	5	5	3.24	22.3	13	15	4	1.37654	3	0.133333	1.48667	22.4	13	13	3	1.38272	2.6	0	1.72308	0.00617284	1.15902
L56	3	2017-03-27	85	13.7	6	6	2.28333	20.2	14	14	2	1.47445	2.33333	0	1.44286	21.7	15	15	3	1.58394	2.5	0	1.44667	0.109489	1.00264
L57	3	2017-03-27	85	18.5	6	6	3.08333	24.2	13	14	2	1.30811	2.33333	0.0714286	1.72857	25.4	13	17	3	1.37297	2.83333	0.235294	1.49412	0.0648649	0.864366
L58	3	2017-03-27	85	17.8	6	6	2.96667	25.6	14	15	2	1.4382	2.5	0.0666667	1.70667	26.9	13	14	3	1.51124	2.33333	0.0714286	1.92143	0.0730337	1.12584
L59	3	2017-03-26	84	17.9	6	6	2.98333	29.1	17	17	2	1.6257	2.83333	0	1.71176	29.7	14	17	3	1.65922	2.83333	0.176471	1.74706	0.0335196	1.02062
L60	3	2017-03-25	83	16.5	6	6	2.75	27	15	16	3	1.63636	2.66667	0.0625	1.6875	29	15	18	3	1.75758	3	0.166667	1.61111	0.121212	0.954733
L61	3	2017-03-27	85	11.7	4	4	2.925	17.9	8	10	3	1.52991	2.5	0.2	1.79	18.7	9	12	3	1.59829	3	0.25	1.55833	0.0683761	0.870577
L62	3	2017-03-27	85	15	6	6	2.5	24.6	14	14	2	1.64	2.33333	0	1.75714	26.2	15	16	3	1.74667	2.66667	0.0625	1.6375	0.106667	0.931911
L63	3	2017-03-26	84	14.6	5	5	2.92	24.8	14	14	2	1.69863	2.8	0	1.77143	26.2	14	16	3	1.79452	3.2	0.125	1.6375	0.0958904	0.924395
L64	3	2017-03-28	86	14.3	6	6	2.38333	22.5	13	13	2	1.57343	2.16667	0	1.73077	23.7	11	14	3	1.65734	2.33333	0.214286	1.69286	0.0839161	0.978095
L65	3	2017-03-26	84	15.7	6	6	2.61667	28.4	14	14	2	1.80892	2.33333	0	2.02857	29.6	13	17	3	1.88535	2.83333	0.235294	1.74118	0.0764331	0.858326
L66	3	2017-03-27	85	15.7	5	5	3.14	28.6	13	14	3	1.82166	2.8	0.0714286	2.04286	30	17	19	3	1.91083	3.8	0.105263	1.57895	0.089172	0.772911
L67	3	2017-03-27	85	16.4	6	6	2.73333	25	17	17	3	1.52439	2.83333	0	1.47059	25	12	17	3	1.52439	2.83333	0.294118	1.47059	0	1
L68	3	2017-03-27	85	14.5	6	6	2.41667	23.4	13	13	3	1.61379	2.16667	0	1.8	23.7	15	18	3	1.63448	3	0.166667	1.31667	0.0206897	0.731481
L69	3	2017-03-27	85	14.7	6	6	2.45	26.1	15	15	3	1.77551	2.5	0	1.74	26.1	15	15	3	1.77551	2.5	0	1.74	0	1
L70	3	2017-03-27	85	16.8	5	5	3.36	26	13	13	2	1.54762	2.6	0	2	26.1	10	13	3	1.55357	2.6	0.230769	2.00769	0.00595238	1.00385
L71	3	2017-03-24	82	15	6	6	2.5	24.3	14	14	2	1.62	2.33333	0	1.73571	25.1	16	16	3	1.67333	2.66667	0	1.56875	0.0533333	0.903807
L72	3	2017-03-27	85	14.2	6	6	2.36667	27.3	14	14	2	1.92254	2.33333	0	1.95	28.2	17	18	3	1.98592	3	0.0555556	1.56667	0.0633803	0.803419
L73	3	2017-03-28	86	15.6	6	6	2.6	27.8	13	13	2	1.78205	2.16667	0	2.13846	27.8	13	17	3	1.78205	2.83333	0.235294	1.63529	0	0.764706
L74	3	2017-03-24	82	14.9	6	6	2.48333	26.5	14	14	2	1.77852	2.33333	0	1.89286	26.8	12	14	3	1.79866	2.33333	0.142857	1.91429	0.0201342	1.01132
L75	3	2017-03-26	84	14.2	6	6	2.36667	27.3	15	15	3	1.92254	2.5	0	1.82	29	16	16	3	2.04225	2.66667	0	1.8125	0.119718	0.995879
L76	3	2017-03-27	85	14.9	6	6	2.48333	26.5	13	13	2	1.77852	2.16667	0	2.03846	27.2	17	18	3	1.8255	3	0.0555556	1.51111	0.0469799	0.7413
L77	3	2017-03-27	85	13.1	6	6	2.18333	22.6	14	14	3	1.72519	2.33333	0	1.61429	23.2	15	16	3	1.77099	2.66667	0.0625	1.45	0.0458015	0.89823
L78	3	2017-03-26	84	15.2	6	6	2.53333	30.9	17	17	2	2.03289	2.83333	0	1.81765	31.3	15	18	3	2.05921	3	0.166667	1.73889	0.0263158	0.95667
L79	3	2017-03-26	84	12.6	6	6	2.1	27.6	15	15	2	2.19048	2.5	0	1.84	28.7	18	19	3	2.27778	3.16667	0.0526316	1.51053	0.0873016	0.820938
L80	3	2017-03-27	85	14.7	5	5	2.94	29.8	17	17	2	2.02721	3.4	0	1.75294	30.3	17	18	3	2.06122	3.6	0.0555556	1.68333	0.0340136	0.960291
L81	3	2017-03-28	86	15.6	5	5	3.12	28.6	15	15	3	1.83333	3	0	1.90667	29.3	15	15	3	1.87821	3	0	1.95333	0.0448718	1.02448
L82	3	2017-03-26	84	12.9	6	6	2.15	21.6	14	14	2	1.67442	2.33333	0	1.54286	21.6	6	14	3	1.67442	2.33333	0.571429	1.54286	0	1
L83	3	2017-03-26	84	14.5	5	5	2.9	28	15	15	2	1.93103	3	0	1.86667	29.7	15	15	3	2.04828	3	0	1.98	0.117241	1.06071
L84	3	2017-03-28	86	11.7	5	5	2.34	19.7	14	14	2	1.68376	2.8	0	1.40714	20	13	14	3	1.7094	2.8	0.0714286	1.42857	0.025641	1.01523
L85	3	2017-03-24	82	11.9	6	6	1.98333	20.2	14	15	3	1.69748	2.5	0.0666667	1.34667	20.6	13	15	3	1.73109	2.5	0.133333	1.37333	0.0336134	1.0198
L86	3	2017-03-27	85	16.8	6	6	2.8	26	12	12	3	1.54762	2	0	2.16667	26.5	11	14	3	1.57738	2.33333	0.214286	1.89286	0.0297619	0.873626
L87	3	2017-03-27	85	12.5	5	5	2.5	27.2	15	15	2	2.176	3	0	1.81333	33.6	19	19	2	2.688	3.8	0	1.76842	0.512	0.975232
L88	3	2017-03-27	85	12	5	5	2.4	23	13	13	2	1.91667	2.6	0	1.76923	23.6	13	14	3	1.96667	2.8	0.0714286	1.68571	0.05	0.952795
L92	3	2017-03-27	85	15.2	6	6	2.53333	23.2	14	14	2	1.52632	2.33333	0	1.65714	24.3	15	18	3	1.59868	3	0.166667	1.35	0.0723684	0.814655
L93	3	2017-03-24	82	12.2	6	6	2.03333	17.3	13	13	2	1.41803	2.16667	0	1.33077	18.4	13	15	3	1.5082	2.5	0.133333	1.22667	0.0901639	0.921773
L94	3	2017-03-26	84	14.2	6	6	2.36667	21.3	13	13	3	1.5	2.16667	0	1.63846	22.6	13	16	3	1.59155	2.66667	0.1875	1.4125	0.0915493	0.862089
L96	3	2017-03-26	84	15.4	6	6	2.56667	25.4	13	13	3	1.64935	2.16667	0	1.95385	26.5	16	19	3	1.72078	3.16667	0.157895	1.39474	0.0714286	0.713842
L97	3	2017-03-27	85	13.6	5	5	2.72	24	13	13	2	1.76471	2.6	0	1.84615	24.2	12	16	3	1.77941	3.2	0.25	1.5125	0.0147059	0.819271
L100	3	2017-03-21	79	16	6	6	2.66667	27.3	13	13	3	1.70625	2.16667	0	2.1	28.3	12	16	3	1.76875	2.66667	0.25	1.76875	0.0625	0.842262
L101	3	2017-06-27	177	15.4	5	5	3.08	27	15	15	2	1.75325	3	0	1.8	28.2	17	18	3	1.83117	3.6	0.0555556	1.56667	0.0779221	0.87037
L102	3	2017-03-29	87	15.8	5	5	3.16	26.5	13	13	3	1.67722	2.6	0	2.03846	28	17	18	3	1.77215	3.6	0.0555556	1.55556	0.0949367	0.763103
L103	3	2017-03-26	84	10.5	4	4	2.625	14.4	11	11	2	1.37143	2.75	0	1.30909	15.8	13	13	3	1.50476	3.25	0	1.21538	0.133333	0.928419
L104	3	2017-03-29	87	14.3	5	5	2.86	26.2	13	13	2	1.83217	2.6	0	2.01538	30.3	17	18	3	2.11888	3.6	0.0555556	1.68333	0.286713	0.835242
L105	3	2017-03-26	84	13.3	6	6	2.21667	22.5	16	16	2	1.69173	2.66667	0	1.40625	24	19	19	3	1.80451	3.16667	0	1.26316	0.112782	0.898246
L106	3	2017-03-27	85	13.5	6	6	2.25	20.4	12	12	2	1.51111	2	0	1.7	21.2	14	14	3	1.57037	2.33333	0	1.51429	0.0592593	0.890756
L107	3	2017-03-21	79	14.1	5	5	2.82	24.3	14	15	3	1.7234	3	0.0666667	1.62	24.7	15	16	3	1.75177	3.2	0.0625	1.54375	0.0283688	0.952932
L108	3	2017-03-27	85	15.2	5	5	3.04	23.2	13	13	3	1.52632	2.6	0	1.78462	24.7	15	15	3	1.625	3	0	1.64667	0.0986842	0.922701
L109	3	2017-03-27	85	16.5	6	6	2.75	23.3	16	16	2	1.41212	2.66667	0	1.45625	23.9	14	16	3	1.44848	2.66667	0.125	1.49375	0.0363636	1.02575
L110	3	2017-03-27	85	16.4	5	5	3.28	25.4	11	12	3	1.54878	2.4	0.0833333	2.11667	26.5	11	14	3	1.61585	2.8	0.214286	1.89286	0.0670732	0.894263
L111	3	2017-04-01	90	15.2	5	5	3.04	21.5	12	12	2	1.41447	2.4	0	1.79167	21.8	11	13	3	1.43421	2.6	0.153846	1.67692	0.0197368	0.935957
L112	3	2017-04-01	90	11.5	5	5	2.3	17.5	10	10	1	1.52174	2	0	1.75	23.8	13	14	2	2.06957	2.8	0.0714286	1.7	0.547826	0.971429
L113	3	2017-03-29	87	12.7	5	5	2.54	20.3	13	13	3	1.59843	2.6	0	1.56154	22.2	16	16	3	1.74803	3.2	0	1.3875	0.149606	0.888547
L114	3	2017-03-29	87	13.6	6	6	2.26667	27.2	16	16	3	2	2.66667	0	1.7	27.8	11	16	3	2.04412	2.66667	0.3125	1.7375	0.0441176	1.02206
L115	3	2017-03-24	82	11	4	4	2.75	17.6	11	11	2	1.6	2.75	0	1.6	18.3	11	12	3	1.66364	3	0.0833333	1.525	0.0636364	0.953125
L116	3	2017-03-24	82	14.7	7	7	2.1	25.4	13	13	2	1.72789	1.85714	0	1.95385	26.3	19	19	3	1.78912	2.71429	0	1.38421	0.0612245	0.708454
L117	3	2017-03-29	87	14	6	6	2.33333	21.6	10	12	3	1.54286	2	0.166667	1.8	23	11	14	3	1.64286	2.33333	0.214286	1.64286	0.1	0.912698
L118	3	2017-03-30	88	15.2	5	5	3.04	23.4	11	11	2	1.53947	2.2	0	2.12727	25	12	14	3	1.64474	2.8	0.142857	1.78571	0.105263	0.839438
L119	3	2017-03-26	84	15.3	6	6	2.55	23.6	12	12	3	1.54248	2	0	1.96667	25.7	12	13	3	1.67974	2.16667	0.0769231	1.97692	0.137255	1.00522
L120	3	2017-03-30	88	16.1	6	6	2.68333	26	13	13	3	1.61491	2.16667	0	2	27.6	11	13	3	1.71429	2.16667	0.153846	2.12308	0.0993789	1.06154
L121	3	2017-03-30	88	13.7	5	5	2.74	25.5	12	12	2	1.86131	2.4	0	2.125	27.2	13	15	3	1.9854	3	0.133333	1.81333	0.124088	0.853333
L122	3	2017-03-21	79	15.4	5	5	3.08	25.9	14	14	3	1.68182	2.8	0	1.85	26.6	13	16	3	1.72727	3.2	0.1875	1.6625	0.0454545	0.898649
L123	3	2017-03-26	84	12.7	5	5	2.54	21.2	12	14	3	1.66929	2.8	0.142857	1.51429	22.3	14	16	3	1.75591	3.2	0.125	1.39375	0.0866142	0.920401
L124	3	2017-03-27	85	15.7	5	5	3.14	23.6	14	14	3	1.50318	2.8	0	1.68571	25.5	15	16	3	1.6242	3.2	0.0625	1.59375	0.121019	0.945445
L125	3	2017-03-27	85	15.8	6	6	2.63333	26.5	14	14	2	1.67722	2.33333	0	1.89286	27.7	13	17	3	1.75316	2.83333	0.235294	1.62941	0.0759494	0.860821
L126	3	2017-03-26	84	15.2	5	5	3.04	20	12	12	3	1.31579	2.4	0	1.66667	20.6	10	12	3	1.35526	2.4	0.166667	1.71667	0.0394737	1.03
L127	3	2017-03-29	87	13.7	5	5	2.74	20.8	12	12	3	1.51825	2.4	0	1.73333	21.2	13	15	3	1.54745	3	0.133333	1.41333	0.0291971	0.815385
L128	3	2017-03-29	87	13.5	5	5	2.7	20.3	12	12	3	1.5037	2.4	0	1.69167	20.6	11	14	3	1.52593	2.8	0.214286	1.47143	0.0222222	0.86981
LC1	7	2017-03-27	85	10.2	5	5	2.04	36.6	15	15	0	3.58824	3	0	2.44	52.4	24	24	0	5.13725	4.8	0	2.18333	1.54902	0.894809
LC9	7	2017-03-27	85	11.2	4	4	2.8	38.4	15	15	0	3.42857	3.75	0	2.56	59.2	24	24	0	5.28571	6	0	2.46667	1.85714	0.963542
LC10	7	2017-03-26	84	13	5	5	2.6	50.9	16	16	0	3.91538	3.2	0	3.18125	66.8	26	28	0	5.13846	5.6	0.0714286	2.38571	1.22308	0.74993
LC11	7	2017-03-25	83	12.6	4	4	3.15	44	16	16	0	3.49206	4	0	2.75	60.2	25	25	0	4.77778	6.25	0	2.408	1.28571	0.875636
V1	4	2017-04-06	95	10.7	4	4	2.675	32.4	14	14	0	3.02804	3.5	0	2.31429	49.8	23	23	0	4.65421	5.75	0	2.16522	1.62617	0.935588
V2	4	2017-03-24	82	9.1	5	5	1.82	27.4	15	15	0	3.01099	3	0	1.82667	39.5	25	25	0	4.34066	5	0	1.58	1.32967	0.864964
V3	4	2017-04-05	94	11.4	5	5	2.28	30.3	17	17	0	2.65789	3.4	0	1.78235	41	23	23	0	3.59649	4.6	0	1.78261	0.938596	1.00014
V4	4	2017-03-23	81	12.3	7	7	1.75714	42.5	25	25	1	3.45528	3.57143	0	1.7	57.2	37	37	1	4.65041	5.28571	0	1.54595	1.19512	0.90938
V5	4	2017-03-30	88	9.7	5	5	1.94	34	18	18	0	3.50515	3.6	0	1.88889	41.3	21	21	1	4.25773	4.2	0	1.96667	0.752577	1.04118
V6	4	2017-03-21	79	13.7	8	8	1.7125	46.6	21	21	1	3.40146	2.625	0	2.21905	58.2	26	26	1	4.24818	3.25	0	2.23846	0.846715	1.00875
V7	4	2017-03-21	79	13.7	7	7	1.95714	44	22	22	1	3.21168	3.14286	0	2	58.6	29	32	1	4.27737	4.57143	0.09375	1.83125	1.06569	0.915625
V8	4	2017-04-03	92	10.3	6	6	1.71667	27.7	17	17	1	2.68932	2.83333	0	1.62941	42.2	30	30	2	4.09709	5	0	1.40667	1.40777	0.863297
V9	4	2017-03-30	88	8.3	6	6	1.38333	31.5	19	19	0	3.79518	3.16667	0	1.65789	45	33	33	1	5.42169	5.5	0	1.36364	1.62651	0.822511
V10	4	2017-04-06	95	8.9	4	4	2.225	28.4	13	13	0	3.19101	3.25	0	2.18462	41.3	20	20	0	4.64045	5	0	2.065	1.44944	0.945246
V11	4	2017-04-07	96	8.5	4	4	2.125	28	12	12	0	3.29412	3	0	2.33333	39.2	20	20	0	4.61176	5	0	1.96	1.31765	0.84
V12	4	2017-03-24	82	9.1	6	6	1.51667	30.6	20	20	0	3.36264	3.33333	0	1.53	42.1	31	31	1	4.62637	5.16667	0	1.35806	1.26374	0.887624
V13	4	2017-04-06	95	8.9	4	4	2.225	36	15	15	0	4.04494	3.75	0	2.4	55.2	25	25	0	6.20225	6.25	0	2.208	2.1573	0.92
V14	4	2017-03-30	88	8.6	5	5	1.72	24.4	14	14	0	2.83721	2.8	0	1.74286	38.5	21	21	1	4.47674	4.2	0	1.83333	1.63953	1.05191
V15	4	2017-03-27	85	17.2	7	7	2.45714	54	23	23	0	3.13953	3.28571	0	2.34783	66.4	33	33	0	3.86047	4.71429	0	2.01212	0.72093	0.857015
V16	4	2017-04-08	97	12.5	5	5	2.5	38.4	17	17	1	3.072	3.4	0	2.25882	52.3	24	24	1	4.184	4.8	0	2.17917	1.112	0.964735
V17	4	2017-03-24	82	13.3	6	6	2.21667	47.4	21	21	0	3.56391	3.5	0	2.25714	59.2	28	28	1	4.45113	4.66667	0	2.11429	0.887218	0.936709
V18	4	2017-03-24	82	16	7	7	2.28571	43.6	18	18	0	2.725	2.57143	0	2.42222	59.3	30	30	1	3.70625	4.28571	0	1.97667	0.98125	0.816055
V19	4	2017-03-27	85	17.6	8	8	2.2	52.1	25	25	0	2.96023	3.125	0	2.084	64.3	27	29	2	3.65341	3.625	0.0689655	2.21724	0.693182	1.06394
V20	4	2017-03-24	82	13.4	7	7	1.91429	45.2	22	22	0	3.37313	3.14286	0	2.05455	59.5	23	23	0	4.4403	3.28571	0	2.58696	1.06716	1.25914
V21	4	2017-04-06	95	8.2	4	4	2.05	37.4	13	13	1	4.56098	3.25	0	2.87692	55	26	26	1	6.70732	6.5	0	2.11538	2.14634	0.735294
V22	4	2017-04-01	90	11	6	6	1.83333	29.3	14	14	0	2.66364	2.33333	0	2.09286	42.5	29	29	0	3.86364	4.83333	0	1.46552	1.2	0.700247
V24	4	2017-03-27	85	15	5	5	3	40.3	15	15	0	2.68667	3	0	2.68667	54.1	20	20	0	3.60667	4	0	2.705	0.92	1.00682
V25	4	2017-03-24	82	12.2	6	6	2.03333	38.4	18	18	0	3.14754	3	0	2.13333	55.7	31	31	1	4.56557	5.16667	0	1.79677	1.41803	0.842238
V26	4	2017-03-23	81	11	6	6	1.83333	28.5	16	16	1	2.59091	2.66667	0	1.78125	40	23	23	1	3.63636	3.83333	0	1.73913	1.04545	0.976354
V29	4	2017-04-01	90	13	4	4	3.25	34.6	14	14	0	2.66154	3.5	0	2.47143	49.3	20	20	0	3.79231	5	0	2.465	1.13077	0.997399
V30	4	2017-03-30	88	12.5	7	7	1.78571	39.8	18	18	0	3.184	2.57143	0	2.21111	55.6	21	21	1	4.448	3	0	2.64762	1.264	1.19742
V31	4	2017-03-21	79	14	7	7	2	45.8	26	26	0	3.27143	3.71429	0	1.76154	61.2	27	27	0	4.37143	3.85714	0	2.26667	1.1	1.28675
V32	4	2017-03-30	88	13.6	6	6	2.26667	40.4	16	16	0	2.97059	2.66667	0	2.525	56.3	22	22	0	4.13971	3.66667	0	2.55909	1.16912	1.0135
V33	4	2017-03-27	85	17	10	10	1.7	46.3	25	25	1	2.72353	2.5	0	1.852	62.7	35	35	2	3.68824	3.5	0	1.79143	0.964706	0.967294
V34	4	2017-03-21	79	17.2	9	9	1.91111	40.5	19	19	0	2.35465	2.11111	0	2.13158	51	23	23	1	2.96512	2.55556	0	2.21739	0.610465	1.04026
V35	4	2017-03-24	82	13.1	7	7	1.87143	37	18	18	2	2.82443	2.57143	0	2.05556	53	29	29	1	4.0458	4.14286	0	1.82759	1.22137	0.889096
V36	4	2017-03-27	85	10	4	4	2.5	37.8	20	20	2	3.78	5	0	1.89	52.5	27	27	2	5.25	6.75	0	1.94444	1.47	1.02881
V37	4	2017-03-24	82	15.5	6	6	2.58333	47.3	21	21	1	3.05161	3.5	0	2.25238	67	29	29	1	4.32258	4.83333	0	2.31034	1.27097	1.02573
V38	4	2017-03-21	79	8.6	5	5	1.72	31.2	14	14	1	3.62791	2.8	0	2.22857	49	25	25	1	5.69767	5	0	1.96	2.06977	0.879487
V39	4	2017-03-21	79	13.2	6	6	2.2	40.1	18	18	0	3.03788	3	0	2.22778	58.4	27	27	1	4.42424	4.5	0	2.16296	1.38636	0.970906
V40	4	2017-03-21	79	20.6	10	10	2.06	54.4	24	24	0	2.64078	2.4	0	2.26667	66.5	34	34	1	3.22816	3.4	0	1.95588	0.587379	0.862889
V41	4	2017-03-21	79	9.2	7	7	1.31429	28.1	18	18	1	3.05435	2.57143	0	1.56111	42.1	24	24	1	4.57609	3.42857	0	1.75417	1.52174	1.12367
V42	4	2017-04-10	99	9.6	3	3	3.2	35	17	17	0	3.64583	5.66667	0	2.05882	52.7	25	25	0	5.48958	8.33333	0	2.108	1.84375	1.02389
V43	4	2017-03-29	87	8	4	4	2	27.6	15	15	0	3.45	3.75	0	1.84	40.4	26	26	1	5.05	6.5	0	1.55385	1.6	0.844482
V44	4	2017-03-26	84	7.5	4	4	1.875	24.3	14	14	0	3.24	3.5	0	1.73571	37.3	24	24	1	4.97333	6	0	1.55417	1.73333	0.895405
V45	4	2017-03-25	83	8.8	4	4	2.2	34.9	18	18	0	3.96591	4.5	0	1.93889	51.9	30	30	0	5.89773	7.5	0	1.73	1.93182	0.892264
V46	4	2017-03-24	82	13.4	5	5	2.68	37.2	15	15	0	2.77612	3	0	2.48	53.6	24	24	0	4	4.8	0	2.23333	1.22388	0.900538
V47	4	2017-03-29	87	8.2	6	6	1.36667	24.7	13	13	0	3.0122	2.16667	0	1.9	38.1	28	28	0	4.64634	4.66667	0	1.36071	1.63415	0.716165
V48	4	2017-03-30	88	13.5	4	4	3.375	32.5	15	15	0	2.40741	3.75	0	2.16667	47	23	23	0	3.48148	5.75	0	2.04348	1.07407	0.943144
V49	4	2017-04-10	99	9.1	4	4	2.275	38.4	13	13	0	4.21978	3.25	0	2.95385	53.5	30	30	0	5.87912	7.5	0	1.78333	1.65934	0.603733
V50	4	2017-04-06	95	7.2	4	4	1.8	35.3	16	16	0	4.90278	4	0	2.20625	47	26	26	0	6.52778	6.5	0	1.80769	1.625	0.819351
V51	4	2017-04-10	99	11.2	5	5	2.24	28	13	13	0	2.5	2.6	0	2.15385	42	24	24	0	3.75	4.8	0	1.75	1.25	0.8125
V52	4	2017-04-05	94	9.9	4	4	2.475	33.3	15	15	0	3.36364	3.75	0	2.22	49.2	25	25	1	4.9697	6.25	0	1.968	1.60606	0.886486
V53	4	2017-03-24	82	13.2	6	6	2.2	36.7	19	19	0	2.7803	3.16667	0	1.93158	46.6	30	30	0	3.5303	5	0	1.55333	0.75	0.804178
V54	4	2017-03-21	79	12.4	7	7	1.77143	45.6	19	19	0	3.67742	2.71429	0	2.4	58.3	26	26	0	4.70161	3.71429	0	2.24231	1.02419	0.934295
V55	4	2017-03-30	88	9.2	5	5	1.84	31.3	15	15	0	3.40217	3	0	2.08667	46	25	25	0	5	5	0	1.84	1.59783	0.881789
V56	4	2017-03-30	88	8.9	4	4	2.225	29	12	12	2	3.25843	3	0	2.41667	43.2	19	19	2	4.85393	4.75	0	2.27368	1.59551	0.940835
V57	4	2017-04-09	98	9.2	4	4	2.3	32.5	11	11	0	3.53261	2.75	0	2.95455	46.6	19	19	0	5.06522	4.75	0	2.45263	1.53261	0.830121
V58	4	2017-03-27	85	8.8	5	5	1.76	36.4	15	15	0	4.13636	3	0	2.42667	55.6	24	24	1	6.31818	4.8	0	2.31667	2.18182	0.95467
V59	4	2017-04-10	99	8.9	4	4	2.225	30	13	13	0	3.37079	3.25	0	2.30769	47.3	19	19	1	5.31461	4.75	0	2.48947	1.94382	1.07877
V60	4	2017-03-27	85	14	6	6	2.33333	37.2	13	13	0	2.65714	2.16667	0	2.86154	51.3	21	21	0	3.66429	3.5	0	2.44286	1.00714	0.853687
V61	4	2017-03-30	88	10.6	7	7	1.51429	41	20	20	1	3.86792	2.85714	0	2.05	60	30	30	1	5.66038	4.28571	0	2	1.79245	0.97561
V62	4	2017-03-29	87	12.6	7	7	1.8	39.2	18	18	0	3.11111	2.57143	0	2.17778	56.5	35	35	1	4.48413	5	0	1.61429	1.37302	0.741254
V63	4	2017-03-30	88	12.9	5	5	2.58	37.5	15	15	0	2.90698	3	0	2.5	53.8	23	23	1	4.17054	4.6	0	2.33913	1.26357	0.935652
V64	4	2017-03-24	82	12.5	6	6	2.08333	41.6	18	18	0	3.328	3	0	2.31111	51	25	25	0	4.08	4.16667	0	2.04	0.752	0.882692
V65	4	2017-04-10	99	8.8	3	3	2.93333	24.4	13	13	1	2.77273	4.33333	0	1.87692	39.2	24	24	0	4.45455	8	0	1.63333	1.68182	0.870219
V66	4	2017-04-01	90	12.4	5	5	2.48	37.5	18	18	0	3.02419	3.6	0	2.08333	54.5	28	28	1	4.39516	5.6	0	1.94643	1.37097	0.934286
V67	4	2017-04-02	91	9.5	5	5	1.9	41.5	17	17	1	4.36842	3.4	0	2.44118	57.4	27	27	1	6.04211	5.4	0	2.12593	1.67368	0.870861
V68	4	2017-03-29	87	9.9	5	5	1.98	27.5	14	14	2	2.77778	2.8	0	1.96429	38.5	20	20	2	3.88889	4	0	1.925	1.11111	0.98
V70	4	2017-04-10	99	12	4	4	3	34.9	13	13	0	2.90833	3.25	0	2.68462	49.8	19	19	0	4.15	4.75	0	2.62105	1.24167	0.976323
V71	4	2017-04-10	99	14.1	4	4	3.525	40.3	15	15	0	2.85816	3.75	0	2.68667	52	22	22	0	3.68794	5.5	0	2.36364	0.829787	0.879765
V72	4	2017-03-24	82	16	10	10	1.6	44.3	24	24	1	2.76875	2.4	0	1.84583	51.6	35	35	2	3.225	3.5	0	1.47429	0.45625	0.79871
V74	4	2017-04-01	90	11.7	6	6	1.95	39.1	16	16	0	3.34188	2.66667	0	2.44375	55	25	25	1	4.70085	4.16667	0	2.2	1.35897	0.900256
V75	4	2017-04-10	99	13.8	5	5	2.76	44	16	16	0	3.18841	3.2	0	2.75	53.6	27	27	0	3.88406	5.4	0	1.98519	0.695652	0.721886
V76	4	2017-04-06	95	10	4	4	2.5	30	13	13	0	3	3.25	0	2.30769	43.5	18	18	0	4.35	4.5	0	2.41667	1.35	1.04722
V78	4	2017-04-09	98	8.5	4	4	2.125	30	16	16	0	3.52941	4	0	1.875	42.5	21	21	1	5	5.25	0	2.02381	1.47059	1.07937
V80	4	2017-03-27	85	7.7	6	6	1.28333	30	14	14	2	3.8961	2.33333	0	2.14286	43.6	31	31	2	5.66234	5.16667	0	1.40645	1.76623	0.656344
V81	4	2017-04-10	99	11	4	4	2.75	34.5	17	17	0	3.13636	4.25	0	2.02941	53	22	22	0	4.81818	5.5	0	2.40909	1.68182	1.18709
V82	4	2017-04-05	94	12	4	4	3	13.2	5	5	0	1.1	1.25	0	2.64	13.5	5	5	0	1.125	1.25	0	2.7	0.025	1.02273
V84	4	2017-03-21	79	14.5	6	6	2.41667	30.5	17	17	0	2.10345	2.83333	0	1.79412	46.8	22	22	1	3.22759	3.66667	0	2.12727	1.12414	1.18569
V85	4	2017-03-21	79	14.3	9	9	1.58889	43	23	23	0	3.00699	2.55556	0	1.86957	52.3	36	36	1	3.65734	4	0	1.45278	0.65035	0.777067
V86	4	2017-03-27	85	16.7	7	7	2.38571	21.5	11	11	0	1.28743	1.57143	0	1.95455	40	21	21	0	2.39521	3	0	1.90476	1.10778	0.974529
V87	4	2017-04-02	91	9.8	5	5	1.96	26.2	15	15	2	2.67347	3	0	1.74667	35.5	25	25	2	3.62245	5	0	1.42	0.94898	0.812977
V93	4	2017-03-24	82	15.6	7	7	2.22857	31.6	16	16	0	2.02564	2.28571	0	1.975	52.4	24	24	2	3.35897	3.42857	0	2.18333	1.33333	1.10549
V97	4	2017-03-30	88	11	6	6	1.83333	37	17	17	0	3.36364	2.83333	0	2.17647	59.6	31	31	1	5.41818	5.16667	0	1.92258	2.05455	0.883348
V98	4	2017-04-03	92	11.7	6	6	1.95	35.5	17	17	0	3.03419	2.83333	0	2.08824	62.6	21	21	0	5.35043	3.5	0	2.98095	2.31624	1.4275
V100	4	2017-04-02	91	10.8	4	4	2.7	27.2	12	12	0	2.51852	3	0	2.26667	44.6	21	21	1	4.12963	5.25	0	2.12381	1.61111	0.936975
V101	4	2017-04-03	92	11	4	4	2.75	16.3	10	10	0	1.48182	2.5	0	1.63	28.5	16	16	0	2.59091	4	0	1.78125	1.10909	1.09279
V102	4	2017-03-24	82	15	6	6	2.5	34	16	16	0	2.26667	2.66667	0	2.125	52.2	22	22	0	3.48	3.66667	0	2.37273	1.21333	1.11658
V103	4	2017-04-03	92	10.3	5	5	2.06	23	13	13	0	2.23301	2.6	0	1.76923	33	15	15	1	3.20388	3	0	2.2	0.970874	1.24348
V104	4	2017-03-27	85	12.5	6	6	2.08333	31.2	15	15	0	2.496	2.5	0	2.08	49.5	25	25	0	3.96	4.16667	0	1.98	1.464	0.951923
V105	4	2017-03-28	86	13.5	8	8	1.6875	44.6	24	24	0	3.3037	3	0	1.85833	63.2	28	28	0	4.68148	3.5	0	2.25714	1.37778	1.21461
V106	4	2017-03-26	84	15.7	7	7	2.24286	36	17	17	0	2.29299	2.42857	0	2.11765	56.7	22	22	0	3.61146	3.14286	0	2.57727	1.31847	1.21705
V107	4	2017-03-30	88	12	5	5	2.4	32.3	17	17	0	2.69167	3.4	0	1.9	50.5	22	22	0	4.20833	4.4	0	2.29545	1.51667	1.20813
V108	4	2017-03-30	88	15	6	6	2.5	36.2	18	18	0	2.41333	3	0	2.01111	59.7	25	25	0	3.98	4.16667	0	2.388	1.56667	1.1874
V110	4	2017-04-10	99	5.8	3	3	1.93333	20	9	9	1	3.44828	3	0	2.22222	41.2	18	18	1	7.10345	6	0	2.28889	3.65517	1.03
V111	4	2017-03-26	84	14	7	7	2	36.6	24	24	0	2.61429	3.42857	0	1.525	53	36	36	0	3.78571	5.14286	0	1.47222	1.17143	0.965392
V112	4	2017-03-21	79	17.5	7	7	2.5	60.6	19	19	1	3.46286	2.71429	0	3.18947	86	31	31	1	4.91429	4.42857	0	2.77419	1.45143	0.869797
V114	4	2017-03-21	79	18.7	9	9	2.07778	55.2	21	21	1	2.95187	2.33333	0	2.62857	73.5	33	33	1	3.93048	3.66667	0	2.22727	0.97861	0.847332
V115	4	2017-04-12	101	12	4	4	3	25	12	12	0	2.08333	3	0	2.08333	42.5	20	20	0	3.54167	5	0	2.125	1.45833	1.02
V116	4	2017-04-01	90	10.2	5	5	2.04	10.5	6	6	0	1.02941	1.2	0	1.75	11.2	9	9	0	1.09804	1.8	0	1.24444	0.0686275	0.711111
V117	4	2017-03-27	85	12.3	6	6	2.05	38.3	18	18	0	3.11382	3	0	2.12778	47.6	24	24	0	3.86992	4	0	1.98333	0.756098	0.932115
V118	4	2017-03-30	88	14.3	7	7	2.04286	33.9	18	18	0	2.37063	2.57143	0	1.88333	48.2	25	25	1	3.37063	3.57143	0	1.928	1	1.02372
V119	4	2017-03-27	85	16.5	5	5	3.3	19.5	7	7	0	1.18182	1.4	0	2.78571	28.6	14	14	2	1.73333	2.8	0	2.04286	0.551515	0.733333
V120	4	2017-04-10	99	9.2	4	4	2.3	23.6	12	12	0	2.56522	3	0	1.96667	36.4	19	19	0	3.95652	4.75	0	1.91579	1.3913	0.97413
V121	4	2017-04-01	90	9.4	5	5	1.88	30	13	13	0	3.19149	2.6	0	2.30769	46.1	24	24	1	4.90426	4.8	0	1.92083	1.71277	0.832361
V122	4	2017-03-27	85	14.7	6	6	2.45	34	18	18	0	2.31293	3	0	1.88889	47.3	28	28	1	3.21769	4.66667	0	1.68929	0.904762	0.894328
V123	4	2017-03-27	85	7.3	6	6	1.21667	25.3	13	13	0	3.46575	2.16667	0	1.94615	37.5	21	21	0	5.13699	3.5	0	1.78571	1.67123	0.917561
V124	4	2017-03-24	82	17.9	6	6	2.98333	36	16	16	0	2.01117	2.66667	0	2.25	52.3	25	25	0	2.92179	4.16667	0	2.092	0.910615	0.929778
V125	4	2017-04-03	92	14.2	6	6	2.36667	47	21	21	0	3.30986	3.5	0	2.2381	60.8	27	27	0	4.28169	4.5	0	2.25185	0.971831	1.00615
V126	4	2017-03-21	79	13.9	7	7	1.98571	23.1	16	16	0	1.66187	2.28571	0	1.44375	24.8	18	18	0	1.78417	2.57143	0	1.37778	0.122302	0.954305
VC1	8	2017-04-01	90	7.5	4	4	1.875	22	11	11	0	2.93333	2.75	0	2	43.2	13	13	0	5.76	3.25	0	3.32308	2.82667	1.66154
VC2	8	2017-04-09	98	13.2	5	5	2.64	40.2	14	14	0	3.04545	2.8	0	2.87143	69.5	23	23	0	5.26515	4.6	0	3.02174	2.2197	1.05235
VC3	8	2017-04-02	91	13	4	4	3.25	39	12	12	0	3	3	0	3.25	63.2	19	19	0	4.86154	4.75	0	3.32632	1.86154	1.02348
VC4	8	2017-03-21	79	15	7	7	2.14286	43.6	20	20	0	2.90667	2.85714	0	2.18	66.3	29	29	0	4.42	4.14286	0	2.28621	1.51333	1.04872
VC5	8	2017-04-03	92	14.7	5	5	2.94	34.9	15	15	0	2.37415	3	0	2.32667	58.2	25	25	0	3.95918	5	0	2.328	1.58503	1.00057
VC6	8	2017-03-21	79	19.5	9	9	2.16667	54.1	20	20	0	2.77436	2.22222	0	2.705	73.8	32	32	0	3.78462	3.55556	0	2.30625	1.01026	0.852588
VC7	8	2017-03-27	85	18.5	6	6	3.08333	55	17	17	0	2.97297	2.83333	0	3.23529	76.7	28	28	0	4.14595	4.66667	0	2.73929	1.17297	0.846688
VC8	8	2017-03-27	85	12.4	8	8	1.55	42	16	16	0	3.3871	2	0	2.625	70.5	25	25	0	5.68548	3.125	0	2.82	2.29839	1.07429
VC9	8	2017-04-06	95	14.5	5	5	2.9	38.8	16	16	0	2.67586	3.2	0	2.425	60.5	24	24	0	4.17241	4.8	0	2.52083	1.49655	1.03952
VC10	8	2017-03-30	88	14.4	8	8	1.8	36.9	20	20	0	2.5625	2.5	0	1.845	63	30	30	0	4.375	3.75	0	2.1	1.8125	1.13821
VC11	8	2017-03-21	79	13.9	7	7	1.98571	29.6	13	13	0	2.1295	1.85714	0	2.27692	46.3	26	26	0	3.33094	3.71429	0	1.78077	1.20144	0.782095
VC12	8	2017-04-03	92	13.7	5	5	2.74	41.4	16	16	0	3.0219	3.2	0	2.5875	70.5	27	27	0	5.14599	5.4	0	2.61111	2.12409	1.00913
VC13	8	2017-04-03	92	11.2	5	5	2.24	44.1	17	17	0	3.9375	3.4	0	2.59412	67.4	32	32	0	6.01786	6.4	0	2.10625	2.08036	0.811933
VC14	8	2017-04-05	94	17.4	6	6	2.9	50.4	17	17	0	2.89655	2.83333	0	2.96471	72.5	28	28	0	4.16667	4.66667	0	2.58929	1.27011	0.87337
VC14	8	2017-04-05	94	17.4	6	6	2.9	50.4	17	17	0	2.89655	2.83333	0	2.96471	72.5	28	28	0	4.16667	4.66667	0	2.58929	1.27011	0.87337

## Sheet: Hoja1
	ESPECIE	Tolerancia	GERMINACION	JULIAN	Altura	Hojas	Nudos	Entrenudos	Altura	Hojas	Nudos	Entrenudos	Sintomas	Defol	Altura	Hojas	Nudos	Entrenudos	Sintomas	Defol	Altura	Hojas	Nudos	Entrenudos	Sintomas	Defol	Alt1	N1	E1	Alt2	N2	E2	Alt3	N3	E3	ψH (Bar)	Fotosintesis (umol/m2s)	Conductancia (mol H2O/m2s)	Conductancia (mmol H2O/m2s)	CO2 intercelular (umol CO2/mol)	Transpiracion (mmol/m2s)	Deficit de presion de vapor (kPa)	Humedad Relativa (%)	Cl-	Ca	K	Mg	Na	P
V1	4	1	2017-04-06	95	10.7	4	4	2.675	32.4	14	14	2.31429	0	0	49.8	23	23	2.16522	0	0	69.5	41	41	1.69512	0	0	3.02804	3.5	0.865154	4.65421	5.75	0.809427	6.49533	10.25	0.63369	10	7.67	0.0951	95.1	248	1.93	2.08	31.39	1.16785	0.28132	0.787246	0.0750854	0.383206	0.0307746
V13	4	1	2017-04-06	95	8.9	4	4	2.225	36	15	15	2.4	0	0	55.2	25	25	2.208	0	0	67.2	31	36	1.86667	0	0.138889	4.04494	3.75	1.07865	6.20225	6.25	0.99236	7.55056	9	0.838951	9	5.1	0.0573	57.3	237	1.42	2.5	28.08	2.26471	0.324965	1.40094	0.0938571	0.53835	0.0330528
V20	4	1	2017-03-24	82	13.4	7	7	1.91429	45.2	22	22	2.05455	0	0	59.5	23	23	2.58696	0	0	79.3	39	42	1.8881	0	0.0714286	3.37313	3.14286	1.07327	4.4403	3.28571	1.3514	5.91791	6	0.986318	10	5.56	0.055	55	218	1.27	2.33	28.46	1.50763	0.319673	1.01276	0.0949662	0.355875	0.02413
V47	4	1	2017-03-29	87	8.2	6	6	1.36667	24.7	13	13	1.9	0	0	38.1	28	28	1.36071	0	0	63	45	45	1.4	0	0	3.0122	2.16667	1.39024	4.64634	4.66667	0.995645	7.68293	7.5	1.02439	9	8.16	0.109	109	253	2.56	2.41	31.08	0.751685	0.294366	1.50248	0.122991	0.110756	0.0249019
V64	4	1	2017-03-24	82	12.5	6	6	2.08333	41.6	18	18	2.31111	0	0	51	25	25	2.04	0	0	61.4	41	41	1.49756	0	0	3.328	3	1.10933	4.08	4.16667	0.9792	4.912	6.83333	0.718829	9.5	4.93	0.0569	56.9	240	1.43	2.54	27.14	0.746855	0.315802	0.845952	0.0766706	0.164777	0.0165144
V76	4	1	2017-04-06	95	10	4	4	2.5	30	13	13	2.30769	0	0	43.5	18	18	2.41667	0	0	60.2	26	26	2.31538	0	0	3	3.25	0.923077	4.35	4.5	0.966667	6.02	6.5	0.926154	9.5	4.46	0.0509	50.9	239	1.36	2.68	27.15	1.27688	0.326103	0.744384	0.104537	0.23211	0.0193171
V85	4	1	2017-03-21	79	14.3	9	9	1.58889	43	23	23	1.86957	0	0	52.3	36	36	1.45278	0	0	89.2	50	50	1.784	0	0	3.00699	2.55556	1.17665	3.65734	4	0.914336	6.23776	5.55556	1.1228	9	2.9	0.0373	37.3	256	1.12	2.99	25.15	1.32275	0.49025	0.971456	0.122591	0.475699	0.0466809
V104	4	1	2017-03-27	85	12.5	6	6	2.08333	31.2	15	15	2.08	0	0	49.5	25	25	1.98	0	0	79.8	42	42	1.9	0	0	2.496	2.5	0.9984	3.96	4.16667	0.9504	6.384	7	0.912	7.5	7.57	0.104	104	256	2.85	2.8	29.3	0.674663	0.257914	0.791031	0.103378	0.19983	0.0220798
V115	4	1	2017-04-12	101	12	4	4	3	25	12	12	2.08333	0	0	42.5	20	20	2.125	0	0	60.8	30	30	2.02667	0	0	2.08333	3	0.694444	3.54167	5	0.708333	5.06667	7.5	0.675556	8.5	7.34	0.127	127	281	3.25	2.63	30.56	0.973428	0.324779	0.70251	0.0852806	0.256687	0.0350123
V125	4	1	2017-04-03	92	14.2	6	6	2.36667	47	21	21	2.2381	0	0	60.8	27	27	2.25185	0	0	78.8	32	34	2.31765	0	0.0588235	3.30986	3.5	0.945674	4.28169	4.5	0.951487	5.5493	5.66667	0.979287	8.5	4.14	0.0487	48.7	243	1.31	2.69	26.15	1.02831	0.469585	0.850296	0.125287	0.370958	0.0407212
V6	4	2	2017-03-21	79	13.7	8	8	1.7125	46.6	21	21	2.21905	1	0	58.2	26	26	2.23846	1	0	64.8	30	38	1.70526	1	0.210526	3.40146	2.625	1.29579	4.24818	3.25	1.30713	4.72993	4.75	0.995774	9	1.87	0.0189	18.9	228	0.482	2.54	26.45	1.39112	0.239789	0.811733	0.0774645	0.547656	0.0329644
V8	4	2	2017-04-03	92	10.3	6	6	1.71667	27.7	17	17	1.62941	1	0	42.2	30	30	1.40667	2	0	57.7	38	41	1.40732	2	0.0731707	2.68932	2.83333	0.949172	4.09709	5	0.819417	5.60194	6.83333	0.819796	9.5	4.54	0.0469	46.9	226	1.14	2.44	28.16	0.732747	0.162206	0.675122	0.0772	0.277164	0.0282669
V26	4	2	2017-03-23	81	11	6	6	1.83333	28.5	16	16	1.78125	1	0	40	23	23	1.73913	1	0	57.8	37	37	1.56216	1	0	2.59091	2.66667	0.971591	3.63636	3.83333	0.948617	5.25455	6.16667	0.852088	8.5	8.15	0.113	113	256	3.05	2.76	29.95	1.16866	0.296276	0.920267	0.0820336	0.378032	0.0232575
V35	4	2	2017-03-24	82	13.1	7	7	1.87143	37	18	18	2.05556	2	0	53	29	29	1.82759	1	0	68.6	35	42	1.63333	1	0.166667	2.82443	2.57143	1.09839	4.0458	4.14286	0.976573	5.23664	6	0.872774	8.5	2.38	0.0293	29.3	251	0.848	2.89	25.01	1.31681	0.264509	0.758301	0.0753603	0.722434	0.0488006
V36	4	2	2017-03-27	85	10	4	4	2.5	37.8	20	20	1.89	2	0	52.5	27	27	1.94444	2	0	69.3	36	36	1.925	2	0	3.78	5	0.756	5.25	6.75	0.777778	6.93	9	0.77	9.5	3.95	0.0435	43.5	234	1.23	2.83	26.12	1.4418	0.410133	1.2112	0.0852775	0.492114	0.032901
V68	4	2	2017-03-29	87	9.9	5	5	1.98	27.5	14	14	1.96429	2	0	38.5	20	20	1.925	2	0	53.2	25	31	1.71613	2	0.193548	2.77778	2.8	0.992063	3.88889	4	0.972222	5.37374	6.2	0.866732	9.5	8.7	0.104	104	238	2.57	2.53	30.76	1.33387	0.294373	0.973382	0.0907002	0.628389	0.0234721
V72	4	2	2017-03-24	82	16	10	10	1.6	44.3	24	24	1.84583	1	0	51.6	35	35	1.47429	2	0	63.3	36	40	1.5825	2	0.1	2.76875	2.4	1.15365	3.225	3.5	0.921429	3.95625	4	0.989062	12.5	4.33	0.0506	50.6	241	1.42	2.82	26.79	1.17232
V80	4	2	2017-03-27	85	7.7	6	6	1.28333	30	14	14	2.14286	2	0	43.6	31	31	1.40645	2	0	58	30	39	1.48718	2	0.230769	3.8961	2.33333	1.66976	5.66234	5.16667	1.09594	7.53247	6.5	1.15884	9	5.01	0.055	55	232	1.53	2.79	27.27	1.57245	0.40825	1.00072	0.103963	0.72288	0.0449841
V93	4	2	2017-03-24	82	15.6	7	7	2.22857	31.6	16	16	1.975	0	0	52.4	24	24	2.18333	2	0	82.7	32	40	2.0675	2	0.2	2.02564	2.28571	0.886218	3.35897	3.42857	0.979701	5.30128	5.71429	0.927724	6.5	7.37	0.0908	90.8	243	2.52	2.82	28.87	1.12167	0.405108	1.01755	0.1462	0.34841	0.0441978
V101	4	2	2017-04-03	92	11	4	4	2.75	16.3	10	10	1.63	0	0	28.5	16	16	1.78125	0	0	62.5	25	25	2.5	1	0	1.48182	2.5	0.592727	2.59091	4	0.647727	5.68182	6.25	0.909091	7	7.55	0.191	191	310	4.31	2.37	33.58	0.787728	0.235145	1.1977	0.100419	0.218183	0.0354738
VC3	4		2017-04-02	91	13	4	4	3.25	39	12	12	3.25	0	0	63.2	19	19	3.32632	0	0	92.6	32	32	2.89375	0	0	3	3	1	4.86154	4.75	1.02348	7.12308	8	0.890385	10.5	6.77	0.0694	69.4	218	1.88	2.72	32.2	0.157233	0.295798	0.693647	0.0916402	0.147062	0.028782
VC4	4		2017-03-21	79	15	7	7	2.14286	43.6	20	20	2.18	0	0	66.3	29	29	2.28621	0	0	97.4	50	50	1.948	0	0	2.90667	2.85714	1.01733	4.42	4.14286	1.0669	6.49333	7.14286	0.909067	8	10.9	0.128	128	233	2.89	2.3	34.78	0.162888	0.372112	0.77309	0.0690719	0.203422	0.0491941
VC5	4		2017-04-03	92	14.7	5	5	2.94	34.9	15	15	2.32667	0	0	58.2	25	25	2.328	0	0	91.3	39	39	2.34103	0	0	2.37415	3	0.791383	3.95918	5	0.791837	6.21088	7.8	0.796267	7	11	0.196	196	279	3.94	2.11	37.82	0.169205	0.321178	0.682455	0.116229	0.186421	0.0342342
VC6	4		2017-03-21	79	19.5	9	9	2.16667	54.1	20	20	2.705	0	0	73.8	32	32	2.30625	0	0	94.6	43	43	2.2	0	0	2.77436	2.22222	1.24846	3.78462	3.55556	1.06442	4.85128	4.77778	1.01538	8	5.78	0.0608	60.8	224	1.56	2.57	30.84	0.197316	0.353806	0.584843	0.114362	0.243286	0.0398163
VC7	4		2017-03-27	85	18.5	6	6	3.08333	55	17	17	3.23529	0	0	76.7	28	28	2.73929	0	0	108.5	48	48	2.26042	0	0	2.97297	2.83333	1.04928	4.14595	4.66667	0.888417	5.86486	8	0.733108	7.5	9.01	0.141	141	268	3.08	2.25	34.21	0.181311	0.424752	0.848853	0.123257	0.176984	0.0411646
VC9	4		2017-04-06	95	14.5	5	5	2.9	38.8	16	16	2.425	0	0	60.5	24	24	2.52083	0	0	91.3	45	45	2.02889	0	0	2.67586	3.2	0.836207	4.17241	4.8	0.869253	6.29655	9	0.699617	7.5	9.28	0.113	113	240	2.69	2.42	34.08	0.154321	0.335328	0.671978	0.089462	0.165597	0.0349452
VC11	4		2017-03-21	79	13.9	7	7	1.98571	29.6	13	13	2.27692	0	0	46.3	26	26	1.78077	0	0	85.8	38	38	2.25789	0	0	2.1295	1.85714	1.14665	3.33094	3.71429	0.89679	6.17266	5.42857	1.13707	5	11.5	0.254	254	295	4.99	2.1	39.95	0.142229	0.420207	1.08731	0.148501	0.110977	0.0269417
VC13	4		2017-04-03	92	11.2	5	5	2.24	44.1	17	17	2.59412	0	0	67.4	32	32	2.10625	0	0	96.3	53	53	1.81698	0	0	3.9375	3.4	1.15809	6.01786	6.4	0.94029	8.59821	10.6	0.811152	6	7.05	0.109	109	271	2.65	2.47	33.7	0.166795	0.388732	0.715942	0.112376	0.133505	0.0446094
VC14	4		2017-04-05	94	17.4	6	6	2.9	50.4	17	17	2.96471	0	0	72.5	28	28	2.58929	0	0	106	45	45	2.35556	0	0	2.89655	2.83333	1.02231	4.16667	4.66667	0.892857	6.09195	7.5	0.812261	7.5	5.41	0.055	55	219	1.62	2.94	28.88	0.13113	0.423792	0.614061	0.0690876	0.180698	0.0259112
VC15	4		2017-03-27	85	15.5	9	9	1.72222	56.2	24	24	2.34167	0	0	77.3	35	35	2.20857	0	0	97	36	39	2.48718	0	0.0769231	3.62581	2.66667	1.35968	4.9871	3.88889	1.2824	6.25806	4.33333	1.44417	9.5	2.76	0.028	28	223	0.825	2.92	27.17	0.178473	0.467161	1.50829	0.120135	0.13643	0.0351185
H2	1	1	2017-03-19	77	14.2	5	5	2.84	29.3	11	11	2.66364	1	0	39.1	14	14	2.79286	1	0	55.2	18	18	3.06667	1	0	2.06338	2.2	0.9379	2.75352	2.8	0.9834	3.88732	3.6	1.07981	11	4.86	0.0617	61.7	249	1.85	3.02	26.17	2.54932	0.335822	2.24818	0.101	1.37061	0.0816144
H23	1	1	2017-03-23	81	15.9	5	5	3.18	40.6	12	12	3.38333	1	0	53.4	16	16	3.3375	1	0	71.9	21	21	3.42381	1	0	2.55346	2.4	1.06394	3.35849	3.2	1.04953	4.52201	4.2	1.07667	10.5	4.3	0.0428	42.8	218	1.27	2.97	26.03	1.52833	0.244492	1.48178	0.0603219	0.837501	0.0512686
H45	1	1	2017-03-21	79	10.1	5	5	2.02	29	12	12	2.41667	1	0	37.7	15	15	2.51333	1	0	47	12	16	2.9375	1	0.25	2.87129	2.4	1.19637	3.73267	3	1.24422	4.65347	3.2	1.45421	8.5	5.45	0.0555	55.5	220	1.64	2.97	27.23	2.06037	0.260983	2.44125	0.0909806	1.25702	0.0989581
H48	1	1	2017-03-27	85	12.2	5	5	2.44	34.8	11	11	3.16364	1	0	51.3	18	18	2.85	1	0	68.7	23	23	2.98696	1	0	2.85246	2.2	1.29657	4.20492	3.6	1.16803	5.63115	4.6	1.22416	10	5.57	0.0636	63.6	236	1.83	2.9	27.44	2.08986	0.341772	2.28037	0.0707335	0.575432	0.0582275
H59	1	1	2017-03-24	82	12.2	4	4	3.05	30	15	15	2	1	0	45	22	22	2.04545	1	0	61.6	30	30	2.05333	1	0	2.45902	3.75	0.655738	3.68852	5.5	0.670641	5.04918	7.5	0.673224	9	4.82	0.0488	48.8	220	1.43	2.94	26.94	1.14432	0.405538	1.90941	0.113304	0.661357	0.0767502
H75	1	1	2017-03-21	79	14.6	6	6	2.43333	41.2	14	14	2.94286	1	0	57	18	18	3.16667	1	0	76	29	29	2.62069	1	0	2.82192	2.33333	1.20939	3.90411	3	1.30137	5.20548	4.83333	1.077	9.5	6.25	0.0645	64.5	221	1.81	2.83	28.07	2.27389	0.344109	2.96162	0.0873707	1.08624	0.102489
H89	1	1	2017-03-21	79	11.5	4	4	2.875	23.7	10	10	2.37	1	0	40	14	14	2.85714	1	0	68.5	23	23	2.97826	1	0	2.06087	2.5	0.824348	3.47826	3.5	0.993789	5.95652	5.75	1.03592	8	6.97	0.0981	98.1	261	2.59	2.69	29.41	0.997095	0.318261	2.07113	0.154301	0.623992	0.0843509
H103	1	1	2017-03-24	82	12.4	4	4	3.1	31.5	11	11	2.86364	1	0	48.1	15	15	3.20667	0	0	65.3	19	23	2.83913	1	0.173913	2.54032	2.75	0.923754	3.87903	3.75	1.03441	5.26613	5.75	0.915849	10.5	5.1	0.0531	53.1	224	1.42	2.69	27.5	1.97206	0.517071	2.34712	0.0914305	0.943511	0.0906136
H106	1	1	2017-03-21	79	11.2	5	5	2.24	33.6	12	12	2.8	1	0	48.8	17	17	2.87059	1	0	70	23	25	2.8	1	0.08	3	2.4	1.25	4.35714	3.4	1.28151	6.25	5	1.25	9.5	4.73	0.0505	50.5	228	1.35	2.68	27.19	2.15891	0.502677	1.8347	0.115144	0.672346	0.0485965
H128	1	1	2017-03-24	82	13	6	6	2.16667	40.6	11	11	3.69091	1	0	54.5	17	17	3.20588	1	0	62	19	21	2.95238	1	0.0952381	3.12308	1.83333	1.7035	4.19231	2.83333	1.47964	4.76923	3.5	1.36264	10.5	5.06	0.0525	52.5	224	1.38	2.63	27.39	2.06284	0.282964	1.99087	0.0566591	1.01608	0.0797157
H10	1	2	2017-03-25	83	17.3	5	5	3.46	32.7	10	10	3.27	1	0	38.7	12	12	3.225	3	0	43	9	13	3.30769	3	0.307692	1.89017	2	0.945087	2.23699	2.4	0.932081	2.48555	2.6	0.95598	8.5	5.09	0.0633	63.3	246	1.95	3.1	26.46	2.41602	0.452651	1.55762	0.117733	2.0191	0.0786999
H16	1	2	2017-03-27	85	16.1	5	5	3.22	36.5	13	13	2.80769	2	0	44.6	17	17	2.62353	3	0	51.7	17	18	2.87222	3	0.0555556	2.26708	2.6	0.871954	2.77019	3.4	0.814761	3.21118	3.6	0.891994	7.5	2.38	0.0396	39.6	285	1.14	2.87	26.09	3.3895	0.268019	1.00651	0.109069	4.31954	0.102321
H26	1	2	2017-03-19	77	16.6	5	5	3.32	34	12	12	2.83333	2	0	42.2	13	15	2.81333	3	0.133333	55	11	23	2.3913	4	0.521739	2.04819	2.4	0.853414	2.54217	3	0.84739	3.31325	4.6	0.720272	7.5	7.26	0.122	122	277	3.32	2.79	30.87	3.33883	0.361857	2.20772	0.108603	2.19259	0.0783967
H99	1	2	2017-03-21	79	10.3	4	4	2.575	23	10	10	2.3	2	0	32.9	15	15	2.19333	2	0	40.5	17	17	2.38235	3	0	2.23301	2.5	0.893204	3.19417	3.75	0.85178	3.93204	4.25	0.925186	7	3.82	0.0489	48.9	253	1.43	2.92	27.11	2.71996	0.278	2.22052	0.0650232	2.19826	0.105324
H53	1	2	2017-03-21	79	16.4	6	6	2.73333	40.5	11	11	3.68182	1	0	49.2	14	14	3.51429	3	0	66.5	13	20	3.325	2	0.35	2.46951	1.83333	1.34701	3	2.33333	1.28571	4.05488	3.33333	1.21646	8	5.24	0.0567	56.7	229	1.68	2.98	27.44	1.59192	0.378776	1.86464	0.0994821	1.00478	0.0635333
H66	1	2	2017-03-24	82	17.1	5	5	3.42	42.2	14	14	3.01429	2	0	51.2	17	17	3.01176	3	0	73.4	25	25	2.936	3	0	2.46784	2.8	0.88137	2.99415	3.4	0.880633	4.2924	5	0.85848	8.5	5.85	0.0768	76.8	253	2.21	2.91	28.24	2.18367	0.291045	1.86688	0.0908233	2.44489	0.103335
H77	1	2	2017-03-26	84	18.7	5	5	3.74	33.5	11	11	3.04545	1	0	39	13	13	3	3	0	52.1	19	19	2.74211	3	0	1.79144	2.2	0.814293	2.08556	2.6	0.802139	2.7861	3.8	0.733183	7	6.62	0.0783	78.3	240	2.09	2.71	28.98	2.4027	0.342734	1.95214	0.0635806	2.49375	0.147425
H80	1	2	2017-03-21	79	17.2	5	5	3.44	39.8	13	13	3.06154	2	0	52.2	17	17	3.07059	3	0	66.7	22	23	2.9	3	0.0434783	2.31395	2.6	0.889982	3.03488	3.4	0.892613	3.87791	4.6	0.843023	7	4.24	0.0605	60.5	266	1.69	2.82	27.62	1.99837	0.276756	1.89142	0.107655	2.26177	0.128962
H107	1	2	2017-03-27	85	14.8	5	5	2.96	33.6	10	10	3.36	2	0	46	13	13	3.53846	3	0	61.5	13	19	3.23684	2	0.315789	2.27027	2	1.13514	3.10811	2.6	1.19543	4.15541	3.8	1.09353	6.5	5.61	0.0734	73.4	255	1.77	2.45	28.48	2.00339	0.336899	1.50459	0.0792218	2.34857	0.122012
H108	1	2	2017-03-27	85	8	2	2	4	18	7	7	2.57143	1	0	24.6	9	9	2.73333	2	0	37	15	15	2.46667	3	0	2.25	3.5	0.642857	3.075	4.5	0.683333	4.625	7.5	0.616667	6.5	5.98	0.0776	77.6	252	2	2.62	28.96	1.93285	0.270596	1.73487	0.104438	2.17425	0.0826441
HC2	1		2017-03-21	79	13.2	4	4	3.3	26.6	14	14	1.9	0	0	41.6	19	19	2.18947	0	0	64.7	29	29	2.23103	0	0	2.01515	3.5	0.575758	3.15152	4.75	0.663477	4.90152	7.25	0.676071	7	13.8	0.288	288	288	5.35	2	40.77	0.254191	0.549348	1.93889	0.124035	0.20019	0.0381078
HC6	1		2017-03-21	79	9	3	3	3	20.5	8	8	2.5625	0	0	39	10	10	3.9	0	0	66	20	20	3.3	0	0	2.27778	2.66667	0.854167	4.33333	3.33333	1.3	7.33333	6.66667	1.1	6	9.59	0.151	151	269	3.42	2.34	36.17	0.222922	0.46935	1.53238	0.160619	0.251466	0.055775
HC7	1		2017-03-25	83	10.1	4	4	2.525	35.4	12	12	2.95	0	0	54.5	17	17	3.20588	0	0	74.9	27	27	2.77407	0	0	3.50495	3	1.16832	5.39604	4.25	1.26966	7.41584	6.75	1.09864	7.5	4.07	0.047	47	241	1.21	2.56	30.37	0.254105	0.487924	1.44625	0.138904	0.183544	0.0653069
HC8	1		2017-03-26	84	11.5	4	4	2.875	31	9	9	3.44444	0	0	51.5	11	11	4.68182	0	0	84.3	24	24	3.5125	0	0	2.69565	2.25	1.19807	4.47826	2.75	1.62846	7.33043	6	1.22174	8.5	8.09	0.105	105	250	2.32	2.25	33.87	0.237099	0.322157	0.854574	0.0969761	0.189764	0.0380846
HC9	1		2017-03-24	82	17.1	6	6	2.85	43.4	12	12	3.61667	0	0	62	17	17	3.64706	0	0	90.1	29	29	3.1069	0	0	2.53801	2	1.26901	3.62573	2.83333	1.27967	5.26901	4.83333	1.09014	8	7.65	0.0817	81.7	223	2.21	2.73	31.44	0.255996	0.482084	1.3437	0.0831307	0.344017	0.063358
HC11	1		2017-03-27	85	11.4	6	6	1.9	31.4	12	12	2.61667	0	0	53.4	18	18	2.96667	0	0	87.6	28	28	3.12857	0	0	2.75439	2	1.37719	4.68421	3	1.5614	7.68421	4.66667	1.64662	7.5	7.8	0.114	114	264	2.69	2.39	34.25	0.235849	0.479064	1.4534	0.129552	0.195961	0.0540883
HC12	1		2017-03-21	79	7.9	2	2	3.95	26.2	9	9	2.91111	0	0	45.5	12	12	3.79167	0	0	58.5	17	17	3.44118	0	0	3.31646	4.5	0.73699	5.75949	6	0.959916	7.40506	8.5	0.871184	6.5	8.63	0.0872	87.2	214	2.28	2.64	32.69	0.261675	0.695138	1.298	0.15351	0.219386	0.0694011
HC13	1		2017-03-28	86	13.2	5	5	2.64	45.9	16	16	2.86875	0	0	68.2	23	23	2.96522	0	0	96.3	32	32	3.00937	0	0	3.47727	3.2	1.08665	5.16667	4.6	1.12319	7.29545	6.4	1.13991	6	2.15	0.0313	31.3	271	0.898	2.84	28.94	0.221061	0.718421	2.07325	0.148294	0.480889	0.0913952
HC14	1		2017-03-24	82	13.9	6	6	2.31667	52.7	15	15	3.51333	0	0	67.9	19	19	3.57368	0	0	92.2	28	28	3.29286	0	0	3.79137	2.5	1.51655	4.88489	3.16667	1.5426	6.63309	4.66667	1.42138	11	5.4	0.0648	64.8	244	1.64	2.54	30.17	0.518276	0.397815	1.01908	0.123113	0.332819	0.0576331
HC15	1		2017-03-24	82	10	3	3	3.33333	27.2	9	9	3.02222	0	0	52.6	16	16	3.2875	0	0	89.4	24	24	3.725	0	0	2.72	3	0.906667	5.26	5.33333	0.98625	8.94	8	1.1175	8	6.17	0.068	68	232	1.74	2.58	30.19	0.23829	0.43868	1.16199	0.10727	0.22356	0.0504968
K10	2	1	2017-03-21	79	13.1	5	5	2.62	23.5	11	11	2.13636	1	0	26.5	16	16	1.65625	2	0	34.6	20	20	1.73	2	0	1.79389	2.2	0.815406	2.0229	3.2	0.632156	2.64122	4	0.660305	8	6.89	0.156	156	304	3.27	2.17	33.58	2.12559	0.343307	2.62716	0.12514	1.86953	0.119759
K17	2	1	2017-03-20	78	11.6	5	5	2.32	23	9	9	2.55556	1	0	24.2	12	12	2.01667	2	0	27	15	16	1.6875	2	0.0625	1.98276	1.8	1.10153	2.08621	2.4	0.869253	2.32759	3.2	0.727371	4.5	3.45	0.105	105	329	2.12	2.06	30.61	2.51333	0.387268	3.09305	0.182636	2.14805	0.113565
K41	2	1	2017-03-21	79	10.9	4	4	2.725	17.5	8	8	2.1875	1	0	21	13	13	1.61538	1	0	25	14	14	1.78571	2	0	1.6055	2	0.802752	1.92661	3.25	0.592802	2.29358	3.5	0.655308	7.5	5.5	0.185	185	328	4.19	2.37	34.51	2.60459		1.81219	0.100889	2.75707	0.103974
K71	2	1	2017-03-19	77	11.3	5	5	2.26	22.6	12	12	1.88333	2	0	31.2	15	15	2.08	2	0	36.8	16	19	1.93684	1	0.157895	2	2.4	0.833333	2.76106	3	0.920354	3.25664	3.8	0.85701	9.5	9.4	0.196	196	294	4.41	2.36	34.96	1.85495	0.318422	2.48848	0.0758947	1.21944	0.0815563
K81	2	1	2017-03-20	78	9.7	5	5	1.94	18.5	9	9	2.05556	1	0	23	13	13	1.76923	1	0	27.5	10	14	1.96429	2	0.285714	1.90722	1.8	1.05956	2.37113	2.6	0.911975	2.83505	2.8	1.01252	7.5	7.97	0.242	242	318	5.41	2.37	37.11	2.35535	0.357849	2.67799	0.129455	1.97365	0.0938933
K89	2	1	2017-03-20	78	9.7	6	6	1.61667	15.4	11	11	1.4	1	0	18.5	13	13	1.42308	2	0	25.6	19	19	1.34737	1	0	1.58763	1.83333	0.865979	1.90722	2.16667	0.880254	2.63918	3.16667	0.833424	5.5	10.5	0.615	615	342	8.4	1.62	45.63	1.44591	0.288221	2.36496	0.125233	1.18812	0.0839839
K91	2	1	2017-03-24	82	8.9	4	4	2.225	18.5	9	9	2.05556	1	0	21.4	9	9	2.37778	2	0	23.3	9	11	2.11818	2	0.181818	2.07865	2.25	0.923845	2.40449	2.25	1.06866	2.61798	2.75	0.951992	7	7.16	0.185	185	312	3.97	2.24	34.92	1.6898	0.367675	2.08924	0.0676575	1.05007	0.0895615
K92	2	1	2017-03-21	79	10.3	4	4	2.575	21.5	10	10	2.15	2	0	30.5	14	14	2.17857	3	0	39.5	17	17	2.32353	2	0	2.08738	2.5	0.834951	2.96117	3.5	0.846047	3.83495	4.25	0.902342	7.5	9.1	0.227	227	307	4.61	2.14	36.35	1.91951	0.29979	2.37083	0.118152	1.39307	0.12439
K104	2	1	2017-03-22	80	12	5	5	2.4	24.2	10	10	2.42	2	0	28.4	13	13	2.18462	2	0	30	12	15	2	3	0.2	2.01667	2	1.00833	2.36667	2.6	0.910256	2.5	3	0.833333	6.5	5.18	0.186	186	331	4.37	2.45	34.72	2.84889	0.326672	1.53311	0.169652	3.84682	0.131418
K128	2	1	2017-03-22	80	10.2	4	4	2.55	16.2	9	9	1.8	1	0	21.6	12	12	1.8	1	0	28.1	16	16	1.75625	2	0	1.58824	2.25	0.705882	2.11765	3	0.705882	2.7549	4	0.688725	7.5								1.47796	0.288314	1.88146	0.121349	1.30304	0.103859
K21	2	2	2017-03-21	79	9.9	4	4	2.475	12.1	4	4	3.025	0	0	15.3	9	9	1.7	1	0	17.3	8	11	1.57273	3	0.272727	1.22222	1	1.22222	1.54545	2.25	0.686869	1.74747	2.75	0.635445	2	0.851	0.0524	52.4	358	1.28	2.44	28.03	2.75374	0.445375	1.85465	0.218706	2.4961	0.127564
K24	2	2	2017-03-19	77	9.1	3	3	3.03333	15.3	8	8	1.9125	2	0	15.8	10	10	1.58	2	0	17.8	6	9	1.97778	3	0.333333	1.68132	2.66667	0.630495	1.73626	3.33333	0.520879	1.95604	3	0.652015	4.5	3.42	0.128	128	336	2.91	2.33	32.44	2.89409	0.530169	1.75953	0.189787	3.03022	0.158763
K33	2	2	2017-03-24	82	10.2	4	4	2.55	15.6	7	7	2.22857	1	0	18.4	10	10	1.84	2	0	23.3	13	15	1.55333	1	0.133333	1.52941	1.75	0.87395	1.80392	2.5	0.721569	2.28431	3.75	0.60915	4.5	7.11	0.168	168	305	3.96	2.44	32.87	1.70404		2.30767	0.125959	1.64411	0.129823
K39	2	2	2017-03-27	85	10.8	4	4	2.7	14	7	7	2	1	0	15.7	11	11	1.42727	2	0	17.4	11	15	1.16	3	0.266667	1.2963	1.75	0.740741	1.4537	2.75	0.52862	1.61111	3.75	0.42963	4	2.13	0.0536	53.6	317	1.49	2.78	27.55	2.8125	0.313194	1.70333	0.120884	2.79149	0.125851
K40	2	2	2017-03-21	79	12.8	5	5	2.56	19.5	10	10	1.95	2	0	19.4	11	11	1.76364	3	0	19.8	13	13	1.52308	3	0	1.52344	2	0.761719	1.51562	2.2	0.68892	1.54688	2.6	0.594952	4	1.97	0.0603	60.3	328	1.69	2.81	28.02	2.06226	0.302485	1.84288	0.105385	1.69363	0.113729
K43	2	2	2017-03-24	82	11	5	5	2.2	17	8	8	2.125	1	0	18.6	13	13	1.43077	2	0	21.6	13	13	1.66154	2	0	1.54545	1.6	0.965909	1.69091	2.6	0.65035	1.96364	2.6	0.755245	4.5	3.95	0.0915	91.5	308	2.49	2.75	30.36	2.53684	0.435945	2.61736	0.26493	2.98138	0.14624
K45	2	2	2017-03-21	79	9.7	5	5	1.94	20	9	9	2.22222	1	0	19.8	14	14	1.41429	2	0	19.7	12	13	1.51538	3	0.0769231	2.06186	1.8	1.14548	2.04124	2.8	0.729013	2.03093	2.6	0.781126	3.5	0.0996	0.0227	22.7	375	0.685	2.98	25.7	1.81632	0.271149	1.41178	0.125227	2.83423	0.136172
K72	2	2	2017-03-27	85	8.7	3	3	2.9	15	7	7	2.14286	1	0	18.7	10	10	1.87	2	0	21.8	11	12	1.81667	2	0.0833333	1.72414	2.33333	0.738916	2.14943	3.33333	0.644828	2.50575	4	0.626437	3.5	8.42	0.251	251	316	5.78	2.45	37.58	2.29134	0.279975	2.43788	0.0881549	1.65852	0.0942182
K95	2	2	2017-03-21	79	8.3	4	4	2.075	13	9	9	1.44444	1	0	13.3	10	10	1.33	2	0	15	11	15	1	2	0.266667	1.56627	2.25	0.696118	1.60241	2.5	0.640964	1.80723	3.75	0.481928	3.5	1.99	0.0759	75.9	340	1.89	2.51	29.77	2.52074	0.52807	1.97464	0.199996	2.57068	0.144865
K113	2	2	2017-03-22	80	7.6	3	3	2.53333	10	6	6	1.66667	1	0	10.3	9	9	1.14444	1	0	13	9	9	1.44444	2	0	1.31579	2	0.657895	1.35526	3	0.451754	1.71053	3	0.570175	4	3.39	0.0874	87.4	317	2.21	2.56	30.06	1.91239		1.85735	0.0961075	1.73899	0.0939348
K125	2	2	2017-03-25	83	13.5	5	5	2.7	18	9	9	2	1	0	19.2	11	11	1.74545	2	0	19.3	13	14	1.37857	3	0.0714286	1.33333	1.8	0.740741	1.42222	2.2	0.646465	1.42963	2.8	0.510582	4.5	0.0167	0.0212	21.2	379	0.683	3.17	25.53	2.80494	0.491963	2.55316	0.255926	2.48827	0.131437
K127	2	2	2017-03-22	80	9.2	4	4	2.3	11.2	5	5	2.24	2	0	13.6	8	8	1.7	1	0	14.8	7	10	1.48	2	0.3	1.21739	1.25	0.973913	1.47826	2	0.73913	1.6087	2.5	0.643478	3.5	3.99	0.077	77	295	2.11	2.75	30.1	2.897	0.303037	2.25194	0.128969	2.13667	0.0890668
KC1	2		2017-03-24	82	7.2	2	2	3.6	14.8	7	7	2.11429	0	0	15.3	6	6	2.55	0	0	30.7	15	15	2.04667	0	0	2.05556	3.5	0.587302	2.125	3	0.708333	4.26389	7.5	0.568519	6	6.29	0.224	224	331	4.41	2.08	38.73	0.236935	0.5317	1.63091	0.140869	0.413501	0.0890953
KC3	2		2017-03-21	79	10.4	4	4	2.6	22	9	9	2.44444	0	0	30.1	14	14	2.15	0	0	46.3	20	20	2.315	0	0	2.11538	2.25	0.940171	2.89423	3.5	0.826923	4.45192	5	0.890385	5	12.1	0.227	227	282	4.41	2.06	38.88	0.332226	0.576485	1.56756	0.114548	0.292814	0.0768132
KC5	2		2017-03-24	82	12.7	5	5	2.54	27	12	12	2.25	0	0	27.2	16	16	1.7	0	0	54.7	19	19	2.87895	0	0	2.12598	2.4	0.885827	2.14173	3.2	0.669291	4.30709	3.8	1.13344	5	9.69	0.211	211	297	4.2	2.09	38.52	0.253115	0.429487	1.18515	0.114584	0.460443	0.0601858
KC6	2		2017-03-24	82	6.5	2	2	3.25	16.5	8	8	2.0625	0	0	23.6	18	18	1.31111	0	0	36.8	15	15	2.45333	0	0	2.53846	4	0.634615	3.63077	9	0.403419	5.66154	7.5	0.754872	6.5	7.8	0.114	114	264	2.69	2.39	34.25	0.173034	0.359003	1.54433	0.100877	0.195222	0.0532232
KC7	2		2017-03-21	79	11.3	5	5	2.26	32.2	13	13	2.47692	0	0	44	18	18	2.44444	0	0	60	24	24	2.5	0	0	2.84956	2.6	1.09598	3.89381	3.6	1.08161	5.30973	4.8	1.10619	7.5	4.08	0.0615	61.5	273	1.42	2.32	31.21	0.26688	0.439953	1.53663	0.105718	0.149594	0.0441074
KC10	2		2017-03-21	79	10.9	4	4	2.725	29.4	11	11	2.67273	0	0	39.5	14	14	2.82143	0	0	69.2	24	24	2.88333	0	0	2.69725	2.75	0.980817	3.62385	3.5	1.03539	6.34862	6	1.0581	6.5	10.1	0.292	292	314	5.38	1.99	41.08	0.249169	0.585278	2.2343	0.147619	0.247276	0.0594435
KC11	2		2017-03-22	80	11.8	5	5	2.36	32.2	12	12	2.68333	0	0	47.3	18	18	2.62778	0	0	69	25	25	2.76	0	0	2.72881	2.4	1.13701	4.00847	3.6	1.11347	5.84746	5	1.16949	5.5	6.91	0.0806	80.6	237	2.09	2.62	32.3	0.268606	0.51933	1.41264	0.121971	0.276323	0.060312
KC12	2		2017-03-21	79	10.2	5	5	2.04	22.6	9	9	2.51111	0	0	28.2	12	12	2.35	0	0	36.2	17	17	2.12941	0	0	2.21569	1.8	1.23094	2.76471	2.4	1.15196	3.54902	3.4	1.04383	5.5	8.71	0.115	115	250	2.8	2.49	34.11	0.302032	0.651205	2.26802	0.166351	0.223782	0.0844517
KC13	2		2017-03-24	82	9.4	4	4	2.35	17.8	10	10	1.78	0	0	19.6	11	11	1.78182	0	0	23.6	16	16	1.475	0	0	1.89362	2.5	0.757447	2.08511	2.75	0.758221	2.51064	4	0.62766	7.5	6.45	0.0878	87.8	259	2.09	2.41	31.46	0.298362	0.395432	1.1283	0.113074	0.227534	0.0471185
KC14	2		2017-03-21	79	12.1	5	5	2.42	34.6	10	10	3.46	0	0	37	13	13	2.84615	0	0	48.9	19	19	2.57368	0	0	2.8595	2	1.42975	3.05785	2.6	1.1761	4.04132	3.8	1.06351	5	5.3	0.0635	63.5	244	1.72	2.71	29.62	0.233004	0.309775	1.1336	0.0952669	0.186145	0.0537325
L23	3	1	2017-03-24	82	13.2	7	7	1.88571	33	13	13	2.53846	0	0	43.5	21	26	1.67308	1	0.192308	53.4	24	33	1.61818	0	0.272727	2.5	1.85714	1.34615	3.29545	3.71429	0.887238	4.04545	4.71429	0.858127	10.5	6.4	0.097	97	270	2.33	2.44	30.62	5.26316	0.364889	1.45901	0.170092	4.65189	0.0984958
L46	3	1	2017-03-26	84	18.2	5	5	3.64	30.4	16	16	1.9	2	0	31.8	15	16	1.9875	2	0.0625	35.4	17	24	1.475	3	0.291667	1.67033	3.2	0.521978	1.74725	3.2	0.546016	1.94505	4.8	0.40522	6	3.88	0.0851	85.1	306	2.07	2.46	30.6	4.21862	0.38	0.767778	0.173607	3.91452	0.0974996
L87	3	1	2017-03-27	85	12.5	5	5	2.5	27.2	15	15	1.81333	2	0	33.6	19	19	1.76842	2	0	41.5	23	26	1.59615	2	0.115385	2.176	3	0.725333	2.688	3.8	0.707368	3.32	5.2	0.638462	8	8.81	0.17	170	289	3.77	2.3	34.31	3.7583	0.482306	1.64789	0.204787	6.30723	0.172601
L104	3	1	2017-03-29	87	14.3	5	5	2.86	26.2	13	13	2.01538	2	0	30.3	17	18	1.68333	3	0.0555556	39	22	26	1.5	2	0.153846	1.83217	2.6	0.70468	2.11888	3.6	0.588578	2.72727	5.2	0.524476	7	8.56	0.238	238	313	5.09	2.27	36.67	4.28433	0.449029	1.45772	0.250291	5.11434	0.142306
L112	3	1	2017-04-01	90	11.5	5	5	2.3	17.5	10	10	1.75	1	0	23.8	13	14	1.7	2	0.0714286	37.2	19	21	1.77143	2	0.0952381	1.52174	2	0.76087	2.06957	2.8	0.73913	3.23478	4.2	0.770186	7	10.2	0.318	318	317	6.02	2.06	39.03	3.81344	0.321844	0.98562	0.167704	3.48979	0.127145
L1	3	2	2017-03-26	84	15.2	6	6	2.53333	31.1	14	14	2.22143	2	0	32.3	19	20	1.615	3	0.05	33.1	20	22	1.50455	3	0.0909091	2.04605	2.33333	0.87688	2.125	3.33333	0.6375	2.17763	3.66667	0.5939	5.5	1.17	0.0817	81.7	359	2.02	2.5	29.98	5.70071	0.345589	0.983153	0.182978	4.44095	0.0895219
L47	3	2	2017-03-27	85	13.8	5	5	2.76	27.2	14	14	1.94286	2	0	28.9	12	16	1.80625	3	0.25	30	7	20	1.5	4	0.65	1.97101	2.8	0.703934	2.0942	3.2	0.654438	2.17391	4	0.543478	2.5	0.402	0.054	54	370	1.55	2.86	28.49	6.499	0.281467	0.735104	0.200844	5.39577	0.113626
L53	3	2	2017-03-24	82	15.5	5	5	3.1	22.7	12	12	1.89167	3	0	24.8	15	17	1.45882	3	0.117647	26.2	12	21	1.24762	3	0.428571	1.46452	2.4	0.610215	1.6	3.4	0.470588	1.69032	4.2	0.402458	4	1.54	0.0914	91.4	353	2.54	2.81	30.31	5.81304	0.272489	0.998413	0.180291	4.68376	0.102474
L62	3	2	2017-03-27	85	15	6	6	2.5	24.6	14	14	1.75714	2	0	26.2	15	16	1.6375	3	0.0625	27.5	7	20	1.375	4	0.65	1.64	2.33333	0.702857	1.74667	2.66667	0.655	1.83333	3.33333	0.55	2.5			0					6.09472	0.298616	0.594242	0.172549	5.24093	0.105341
L66	3	2	2017-03-27	85	15.7	5	5	3.14	28.6	13	14	2.04286	3	0.0714286	30	17	19	1.57895	3	0.105263	30.7	10	19	1.61579	3	0.473684	1.82166	2.8	0.650591	1.91083	3.8	0.502849	1.95541	3.8	0.514583	3	0	0.02	20	406	0.635	3.13	25.29	5.61843	0.343068	0.883785	0.153658	4.98433	0.11261
L72	3	2	2017-03-27	85	14.2	6	6	2.36667	27.3	14	14	1.95	2	0	28.2	17	18	1.56667	3	0.0555556	29	5	21	1.38095	4	0.761905	1.92254	2.33333	0.823944	1.98592	3	0.661972	2.04225	3.5	0.583501	1.5	0.643	0.0252	25.2	341	0.742	2.92	25.9	5.43213	0.547372	1.27651	0.187526	5.52918	0.0825287
L79	3	2	2017-03-26	84	12.6	6	6	2.1	27.6	15	15	1.84	2	0	28.7	18	19	1.51053	3	0.0526316	29.3	11	20	1.465	3	0.45	2.19048	2.5	0.87619	2.27778	3.16667	0.719298	2.3254	3.33333	0.697619	3	0	0.0262	26.2	386	0.822	3.1	25.29	6.31198	0.346947	1.66037	0.176005	5.8127	0.129321
L93	3	2	2017-03-24	82	12.2	6	6	2.03333	17.3	13	13	1.33077	2	0	18.4	13	15	1.22667	3	0.133333	20.6	10	16	1.2875	3	0.375	1.41803	2.16667	0.654477	1.5082	2.5	0.603279	1.68852	2.66667	0.633197	5	1.93	0.0503	50.3	318	1.45	2.88	27.26	6.37869	0.477042	1.60936	0.206305	6.00266	0.0792113
L101	3	2	2017-06-27	177	15.4	5	5	3.08	27	15	15	1.8	2	0	28.2	17	18	1.56667	3	0.0555556	30.6	14	20	1.53	3	0.3	1.75325	3	0.584416	1.83117	3.6	0.508658	1.98701	4	0.496753	4	2.55	0.0618	61.8	312	1.86	3	28.24	5.71631	0.364731	1.21241	0.20009	4.54543	0.123352
L113	3	2	2017-03-29	87	12.7	5	5	2.54	20.3	13	13	1.56154	3	0	22.2	16	16	1.3875	3	0	24.4	11	21	1.1619	4	0.47619	1.59843	2.6	0.614779	1.74803	3.2	0.54626	1.92126	4.2	0.457443	4.5	2.21	0.0485	48.5	306	1.45	2.98	27.18	5.68981	0.247845	0.841027	0.146181	5.64624	0.123564
L120	3	2	2017-03-30	88	16.1	6	6	2.68333	26	13	13	2	3	0	27.6	11	13	2.12308	3	0.153846	30	16	20	1.5	3	0.2	1.61491	2.16667	0.745342	1.71429	2.16667	0.791209	1.86335	3.33333	0.559006	3.5	1.55	0.0365	36.5	312	1.09	2.97	26.66	5.48589	0.354409	0.901669	0.195461	4.95121	0.107236
L127	3	2	2017-03-29	87	13.7	5	5	2.74	20.8	12	12	1.73333	3	0	21.2	13	15	1.41333	3	0.133333	23	14	18	1.27778	3	0.222222	1.51825	2.4	0.632603	1.54745	3	0.515815	1.67883	3.6	0.466342	3.5	0.688	0.039	39	354	1.09	2.78	27.72	5.31284	0.243654	0.868163	0.164595	5.06709	0.125427
LC1	3		2017-03-27	85	10.2	5	5	2.04	36.6	15	15	2.44	0	0	52.4	24	24	2.18333	0	0	69.8	39	39	1.78974	0	0	3.58824	3	1.19608	5.13725	4.8	1.07026	6.84314	7.8	0.877325	10	8.69	0.0871	87.1	211	2.42	2.8	33.03	0.516745	0.592732	1.76716	0.191062	0.294049	0.0819828
LC5	3		2017-03-26	84	13	5	5	2.6	50.9	16	16	3.18125	0	0	66.8	26	28	2.38571	0	0.0714286	59.7	28	28	2.13214	0	0	3.91538	3.2	1.22356	5.13846	5.6	0.917582	4.59231	5.6	0.820055	7.5	14.7	0.556	556	321	7.8	1.64	47.51	0.392157	0.703806	1.65003	0.180775	0.152078	0.0591059
LC9	3		2017-03-27	85	11.2	4	4	2.8	38.4	15	15	2.56	0	0	59.2	24	24	2.46667	0	0	98.7	37	37	2.66757	0	0	3.42857	3.75	0.914286	5.28571	6	0.880952	8.8125	9.25	0.952703	7	10.4	0.118	118	229	2.64	2.28	34.17	0.573792	0.585053	1.30895	0.164397	0.185532	0.0517554
LC11	3		2017-03-25	83	12.6	4	4	3.15	44	16	16	2.75	0	0	60.2	25	25	2.408	0	0	82.3	39	43	1.91395	0	0.0930233	3.49206	4	0.873016	4.77778	6.25	0.764444	6.53175	10.75	0.607604	8	8.81	0.099	99	229	2.46	2.52	33.36	0.509066	0.360658	0.938194	0.170449	0.204291	0.0512341
[truncated: 5 more columns]

## Sheet: Hoja2
	ESPECIE	Tolerancia	GERMINACION	JULIAN	Altura	Hojas	Nudos	Entrenudos	Altura	Hojas	Nudos	Entrenudos	Sintomas	Defol	Altura	Hojas	Nudos	Entrenudos	Sintomas	Defol	Altura	Hojas	Nudos	Entrenudos	Sintomas	Defol	Alt1	N1	E1	Alt2	N2	E2	Alt3	N3	E3	ψH (Bar)	Fotosintesis (umol/m2s)	Conductancia (mol H2O/m2s)	Conductancia (mmol H2O/m2s)	CO2 intercelular (umol CO2/mol)	Transpiracion (mmol/m2s)	Deficit de presion de vapor (kPa)	Humedad Relativa (%)	Cl-	Ca	K	Mg	Na	P
V1	4	1	2017-04-06	95	10.7	4	4	2.675	32.4	14	14	2.31429	0	0	49.8	23	23	2.16522	0	0	69.5	41	41	1.69512	0	0	3.02804	3.5	0.865154	4.65421	5.75	0.809427	6.49533	10.25	0.63369	10	7.67	0.0951	95.1	248	1.93	2.08	31.39	1.16785	0.28132	0.787246	0.0750854	0.383206	0.0307746
V13	4	1	2017-04-06	95	8.9	4	4	2.225	36	15	15	2.4	0	0	55.2	25	25	2.208	0	0	67.2	31	36	1.86667	0	0.138889	4.04494	3.75	1.07865	6.20225	6.25	0.99236	7.55056	9	0.838951	9	5.1	0.0573	57.3	237	1.42	2.5	28.08	2.26471	0.324965	1.40094	0.0938571	0.53835	0.0330528
V20	4	1	2017-03-24	82	13.4	7	7	1.91429	45.2	22	22	2.05455	0	0	59.5	23	23	2.58696	0	0	79.3	39	42	1.8881	0	0.0714286	3.37313	3.14286	1.07327	4.4403	3.28571	1.3514	5.91791	6	0.986318	10	5.56	0.055	55	218	1.27	2.33	28.46	1.50763	0.319673	1.01276	0.0949662	0.355875	0.02413
V47	4	1	2017-03-29	87	8.2	6	6	1.36667	24.7	13	13	1.9	0	0	38.1	28	28	1.36071	0	0	63	45	45	1.4	0	0	3.0122	2.16667	1.39024	4.64634	4.66667	0.995645	7.68293	7.5	1.02439	9	8.16	0.109	109	253	2.56	2.41	31.08	0.751685	0.294366	1.50248	0.122991	0.110756	0.0249019
V64	4	1	2017-03-24	82	12.5	6	6	2.08333	41.6	18	18	2.31111	0	0	51	25	25	2.04	0	0	61.4	41	41	1.49756	0	0	3.328	3	1.10933	4.08	4.16667	0.9792	4.912	6.83333	0.718829	9.5	4.93	0.0569	56.9	240	1.43	2.54	27.14	0.746855	0.315802	0.845952	0.0766706	0.164777	0.0165144
V76	4	1	2017-04-06	95	10	4	4	2.5	30	13	13	2.30769	0	0	43.5	18	18	2.41667	0	0	60.2	26	26	2.31538	0	0	3	3.25	0.923077	4.35	4.5	0.966667	6.02	6.5	0.926154	9.5	4.46	0.0509	50.9	239	1.36	2.68	27.15	1.27688	0.326103	0.744384	0.104537	0.23211	0.0193171
V85	4	1	2017-03-21	79	14.3	9	9	1.58889	43	23	23	1.86957	0	0	52.3	36	36	1.45278	0	0	89.2	50	50	1.784	0	0	3.00699	2.55556	1.17665	3.65734	4	0.914336	6.23776	5.55556	1.1228	9	2.9	0.0373	37.3	256	1.12	2.99	25.15	1.32275	0.49025	0.971456	0.122591	0.475699	0.0466809
V104	4	1	2017-03-27	85	12.5	6	6	2.08333	31.2	15	15	2.08	0	0	49.5	25	25	1.98	0	0	79.8	42	42	1.9	0	0	2.496	2.5	0.9984	3.96	4.16667	0.9504	6.384	7	0.912	7.5	7.57	0.104	104	256	2.85	2.8	29.3	0.674663	0.257914	0.791031	0.103378	0.19983	0.0220798
V115	4	1	2017-04-12	101	12	4	4	3	25	12	12	2.08333	0	0	42.5	20	20	2.125	0	0	60.8	30	30	2.02667	0	0	2.08333	3	0.694444	3.54167	5	0.708333	5.06667	7.5	0.675556	8.5	7.34	0.127	127	281	3.25	2.63	30.56	0.973428	0.324779	0.70251	0.0852806	0.256687	0.0350123
V125	4	1	2017-04-03	92	14.2	6	6	2.36667	47	21	21	2.2381	0	0	60.8	27	27	2.25185	0	0	78.8	32	34	2.31765	0	0.0588235	3.30986	3.5	0.945674	4.28169	4.5	0.951487	5.5493	5.66667	0.979287	8.5	4.14	0.0487	48.7	243	1.31	2.69	26.15	1.02831	0.469585	0.850296	0.125287	0.370958	0.0407212
V6	4	2	2017-03-21	79	13.7	8	8	1.7125	46.6	21	21	2.21905	1	0	58.2	26	26	2.23846	1	0	64.8	30	38	1.70526	1	0.210526	3.40146	2.625	1.29579	4.24818	3.25	1.30713	4.72993	4.75	0.995774	9	1.87	0.0189	18.9	228	0.482	2.54	26.45	1.39112	0.239789	0.811733	0.0774645	0.547656	0.0329644
V8	4	2	2017-04-03	92	10.3	6	6	1.71667	27.7	17	17	1.62941	1	0	42.2	30	30	1.40667	2	0	57.7	38	41	1.40732	2	0.0731707	2.68932	2.83333	0.949172	4.09709	5	0.819417	5.60194	6.83333	0.819796	9.5	4.54	0.0469	46.9	226	1.14	2.44	28.16	0.732747	0.162206	0.675122	0.0772	0.277164	0.0282669
V26	4	2	2017-03-23	81	11	6	6	1.83333	28.5	16	16	1.78125	1	0	40	23	23	1.73913	1	0	57.8	37	37	1.56216	1	0	2.59091	2.66667	0.971591	3.63636	3.83333	0.948617	5.25455	6.16667	0.852088	8.5	8.15	0.113	113	256	3.05	2.76	29.95	1.16866	0.296276	0.920267	0.0820336	0.378032	0.0232575
V35	4	2	2017-03-24	82	13.1	7	7	1.87143	37	18	18	2.05556	2	0	53	29	29	1.82759	1	0	68.6	35	42	1.63333	1	0.166667	2.82443	2.57143	1.09839	4.0458	4.14286	0.976573	5.23664	6	0.872774	8.5	2.38	0.0293	29.3	251	0.848	2.89	25.01	1.31681	0.264509	0.758301	0.0753603	0.722434	0.0488006
V36	4	2	2017-03-27	85	10	4	4	2.5	37.8	20	20	1.89	2	0	52.5	27	27	1.94444	2	0	69.3	36	36	1.925	2	0	3.78	5	0.756	5.25	6.75	0.777778	6.93	9	0.77	9.5	3.95	0.0435	43.5	234	1.23	2.83	26.12	1.4418	0.410133	1.2112	0.0852775	0.492114	0.032901
V68	4	2	2017-03-29	87	9.9	5	5	1.98	27.5	14	14	1.96429	2	0	38.5	20	20	1.925	2	0	53.2	25	31	1.71613	2	0.193548	2.77778	2.8	0.992063	3.88889	4	0.972222	5.37374	6.2	0.866732	9.5	8.7	0.104	104	238	2.57	2.53	30.76	1.33387	0.294373	0.973382	0.0907002	0.628389	0.0234721
V72	4	2	2017-03-24	82	16	10	10	1.6	44.3	24	24	1.84583	1	0	51.6	35	35	1.47429	2	0	63.3	36	40	1.5825	2	0.1	2.76875	2.4	1.15365	3.225	3.5	0.921429	3.95625	4	0.989062	12.5	4.33	0.0506	50.6	241	1.42	2.82	26.79	1.17232
V80	4	2	2017-03-27	85	7.7	6	6	1.28333	30	14	14	2.14286	2	0	43.6	31	31	1.40645	2	0	58	30	39	1.48718	2	0.230769	3.8961	2.33333	1.66976	5.66234	5.16667	1.09594	7.53247	6.5	1.15884	9	5.01	0.055	55	232	1.53	2.79	27.27	1.57245	0.40825	1.00072	0.103963	0.72288	0.0449841
V93	4	2	2017-03-24	82	15.6	7	7	2.22857	31.6	16	16	1.975	0	0	52.4	24	24	2.18333	2	0	82.7	32	40	2.0675	2	0.2	2.02564	2.28571	0.886218	3.35897	3.42857	0.979701	5.30128	5.71429	0.927724	6.5	7.37	0.0908	90.8	243	2.52	2.82	28.87	1.12167	0.405108	1.01755	0.1462	0.34841	0.0441978
V101	4	2	2017-04-03	92	11	4	4	2.75	16.3	10	10	1.63	0	0	28.5	16	16	1.78125	0	0	62.5	25	25	2.5	1	0	1.48182	2.5	0.592727	2.59091	4	0.647727	5.68182	6.25	0.909091	7	7.55	0.191	191	310	4.31	2.37	33.58	0.787728	0.235145	1.1977	0.100419	0.218183	0.0354738
VC3	4		2017-04-02	91	13	4	4	3.25	39	12	12	3.25	0	0	63.2	19	19	3.32632	0	0	92.6	32	32	2.89375	0	0	3	3	1	4.86154	4.75	1.02348	7.12308	8	0.890385	10.5	6.77	0.0694	69.4	218	1.88	2.72	32.2	0.157233	0.295798	0.693647	0.0916402	0.147062	0.028782
VC4	4		2017-03-21	79	15	7	7	2.14286	43.6	20	20	2.18	0	0	66.3	29	29	2.28621	0	0	97.4	50	50	1.948	0	0	2.90667	2.85714	1.01733	4.42	4.14286	1.0669	6.49333	7.14286	0.909067	8	10.9	0.128	128	233	2.89	2.3	34.78	0.162888	0.372112	0.77309	0.0690719	0.203422	0.0491941
VC5	4		2017-04-03	92	14.7	5	5	2.94	34.9	15	15	2.32667	0	0	58.2	25	25	2.328	0	0	91.3	39	39	2.34103	0	0	2.37415	3	0.791383	3.95918	5	0.791837	6.21088	7.8	0.796267	7	11	0.196	196	279	3.94	2.11	37.82	0.169205	0.321178	0.682455	0.116229	0.186421	0.0342342
VC6	4		2017-03-21	79	19.5	9	9	2.16667	54.1	20	20	2.705	0	0	73.8	32	32	2.30625	0	0	94.6	43	43	2.2	0	0	2.77436	2.22222	1.24846	3.78462	3.55556	1.06442	4.85128	4.77778	1.01538	8	5.78	0.0608	60.8	224	1.56	2.57	30.84	0.197316	0.353806	0.584843	0.114362	0.243286	0.0398163
VC7	4		2017-03-27	85	18.5	6	6	3.08333	55	17	17	3.23529	0	0	76.7	28	28	2.73929	0	0	108.5	48	48	2.26042	0	0	2.97297	2.83333	1.04928	4.14595	4.66667	0.888417	5.86486	8	0.733108	7.5	9.01	0.141	141	268	3.08	2.25	34.21	0.181311	0.424752	0.848853	0.123257	0.176984	0.0411646
VC9	4		2017-04-06	95	14.5	5	5	2.9	38.8	16	16	2.425	0	0	60.5	24	24	2.52083	0	0	91.3	45	45	2.02889	0	0	2.67586	3.2	0.836207	4.17241	4.8	0.869253	6.29655	9	0.699617	7.5	9.28	0.113	113	240	2.69	2.42	34.08	0.154321	0.335328	0.671978	0.089462	0.165597	0.0349452
VC11	4		2017-03-21	79	13.9	7	7	1.98571	29.6	13	13	2.27692	0	0	46.3	26	26	1.78077	0	0	85.8	38	38	2.25789	0	0	2.1295	1.85714	1.14665	3.33094	3.71429	0.89679	6.17266	5.42857	1.13707	5	11.5	0.254	254	295	4.99	2.1	39.95	0.142229	0.420207	1.08731	0.148501	0.110977	0.0269417
VC13	4		2017-04-03	92	11.2	5	5	2.24	44.1	17	17	2.59412	0	0	67.4	32	32	2.10625	0	0	96.3	53	53	1.81698	0	0	3.9375	3.4	1.15809	6.01786	6.4	0.94029	8.59821	10.6	0.811152	6	7.05	0.109	109	271	2.65	2.47	33.7	0.166795	0.388732	0.715942	0.112376	0.133505	0.0446094
VC14	4		2017-04-05	94	17.4	6	6	2.9	50.4	17	17	2.96471	0	0	72.5	28	28	2.58929	0	0	106	45	45	2.35556	0	0	2.89655	2.83333	1.02231	4.16667	4.66667	0.892857	6.09195	7.5	0.812261	7.5	5.41	0.055	55	219	1.62	2.94	28.88	0.13113	0.423792	0.614061	0.0690876	0.180698	0.0259112
VC15	4		2017-03-27	85	15.5	9	9	1.72222	56.2	24	24	2.34167	0	0	77.3	35	35	2.20857	0	0	97	36	39	2.48718	0	0.0769231	3.62581	2.66667	1.35968	4.9871	3.88889	1.2824	6.25806	4.33333	1.44417	9.5	2.76	0.028	28	223	0.825	2.92	27.17	0.178473	0.467161	1.50829	0.120135	0.13643	0.0351185
H2	1	1	2017-03-19	77	14.2	5	5	2.84	29.3	11	11	2.66364	1	0	39.1	14	14	2.79286	1	0	55.2	18	18	3.06667	1	0	2.06338	2.2	0.9379	2.75352	2.8	0.9834	3.88732	3.6	1.07981	11	4.86	0.0617	61.7	249	1.85	3.02	26.17	2.54932	0.335822	2.24818	0.101	1.37061	0.0816144
H23	1	1	2017-03-23	81	15.9	5	5	3.18	40.6	12	12	3.38333	1	0	53.4	16	16	3.3375	1	0	71.9	21	21	3.42381	1	0	2.55346	2.4	1.06394	3.35849	3.2	1.04953	4.52201	4.2	1.07667	10.5	4.3	0.0428	42.8	218	1.27	2.97	26.03	1.52833	0.244492	1.48178	0.0603219	0.837501	0.0512686
H45	1	1	2017-03-21	79	10.1	5	5	2.02	29	12	12	2.41667	1	0	37.7	15	15	2.51333	1	0	47	12	16	2.9375	1	0.25	2.87129	2.4	1.19637	3.73267	3	1.24422	4.65347	3.2	1.45421	8.5	5.45	0.0555	55.5	220	1.64	2.97	27.23	2.06037	0.260983	2.44125	0.0909806	1.25702	0.0989581
H48	1	1	2017-03-27	85	12.2	5	5	2.44	34.8	11	11	3.16364	1	0	51.3	18	18	2.85	1	0	68.7	23	23	2.98696	1	0	2.85246	2.2	1.29657	4.20492	3.6	1.16803	5.63115	4.6	1.22416	10	5.57	0.0636	63.6	236	1.83	2.9	27.44	2.08986	0.341772	2.28037	0.0707335	0.575432	0.0582275
H59	1	1	2017-03-24	82	12.2	4	4	3.05	30	15	15	2	1	0	45	22	22	2.04545	1	0	61.6	30	30	2.05333	1	0	2.45902	3.75	0.655738	3.68852	5.5	0.670641	5.04918	7.5	0.673224	9	4.82	0.0488	48.8	220	1.43	2.94	26.94	1.14432	0.405538	1.90941	0.113304	0.661357	0.0767502
H75	1	1	2017-03-21	79	14.6	6	6	2.43333	41.2	14	14	2.94286	1	0	57	18	18	3.16667	1	0	76	29	29	2.62069	1	0	2.82192	2.33333	1.20939	3.90411	3	1.30137	5.20548	4.83333	1.077	9.5	6.25	0.0645	64.5	221	1.81	2.83	28.07	2.27389	0.344109	2.96162	0.0873707	1.08624	0.102489
H89	1	1	2017-03-21	79	11.5	4	4	2.875	23.7	10	10	2.37	1	0	40	14	14	2.85714	1	0	68.5	23	23	2.97826	1	0	2.06087	2.5	0.824348	3.47826	3.5	0.993789	5.95652	5.75	1.03592	8	6.97	0.0981	98.1	261	2.59	2.69	29.41	0.997095	0.318261	2.07113	0.154301	0.623992	0.0843509
H103	1	1	2017-03-24	82	12.4	4	4	3.1	31.5	11	11	2.86364	1	0	48.1	15	15	3.20667	0	0	65.3	19	23	2.83913	1	0.173913	2.54032	2.75	0.923754	3.87903	3.75	1.03441	5.26613	5.75	0.915849	10.5	5.1	0.0531	53.1	224	1.42	2.69	27.5	1.97206	0.517071	2.34712	0.0914305	0.943511	0.0906136
H106	1	1	2017-03-21	79	11.2	5	5	2.24	33.6	12	12	2.8	1	0	48.8	17	17	2.87059	1	0	70	23	25	2.8	1	0.08	3	2.4	1.25	4.35714	3.4	1.28151	6.25	5	1.25	9.5	4.73	0.0505	50.5	228	1.35	2.68	27.19	2.15891	0.502677	1.8347	0.115144	0.672346	0.0485965
H128	1	1	2017-03-24	82	13	6	6	2.16667	40.6	11	11	3.69091	1	0	54.5	17	17	3.20588	1	0	62	19	21	2.95238	1	0.0952381	3.12308	1.83333	1.7035	4.19231	2.83333	1.47964	4.76923	3.5	1.36264	10.5	5.06	0.0525	52.5	224	1.38	2.63	27.39	2.06284	0.282964	1.99087	0.0566591	1.01608	0.0797157
H10	1	2	2017-03-25	83	17.3	5	5	3.46	32.7	10	10	3.27	1	0	38.7	12	12	3.225	3	0	43	9	13	3.30769	3	0.307692	1.89017	2	0.945087	2.23699	2.4	0.932081	2.48555	2.6	0.95598	8.5	5.09	0.0633	63.3	246	1.95	3.1	26.46	2.41602	0.452651	1.55762	0.117733	2.0191	0.0786999
H16	1	2	2017-03-27	85	16.1	5	5	3.22	36.5	13	13	2.80769	2	0	44.6	17	17	2.62353	3	0	51.7	17	18	2.87222	3	0.0555556	2.26708	2.6	0.871954	2.77019	3.4	0.814761	3.21118	3.6	0.891994	7.5	2.38	0.0396	39.6	285	1.14	2.87	26.09	3.3895	0.268019	1.00651	0.109069	4.31954	0.102321
H26	1	2	2017-03-19	77	16.6	5	5	3.32	34	12	12	2.83333	2	0	42.2	13	15	2.81333	3	0.133333	55	11	23	2.3913	4	0.521739	2.04819	2.4	0.853414	2.54217	3	0.84739	3.31325	4.6	0.720272	7.5	7.26	0.122	122	277	3.32	2.79	30.87	3.33883	0.361857	2.20772	0.108603	2.19259	0.0783967
H99	1	2	2017-03-21	79	10.3	4	4	2.575	23	10	10	2.3	2	0	32.9	15	15	2.19333	2	0	40.5	17	17	2.38235	3	0	2.23301	2.5	0.893204	3.19417	3.75	0.85178	3.93204	4.25	0.925186	7	3.82	0.0489	48.9	253	1.43	2.92	27.11	2.71996	0.278	2.22052	0.0650232	2.19826	0.105324
H53	1	2	2017-03-21	79	16.4	6	6	2.73333	40.5	11	11	3.68182	1	0	49.2	14	14	3.51429	3	0	66.5	13	20	3.325	2	0.35	2.46951	1.83333	1.34701	3	2.33333	1.28571	4.05488	3.33333	1.21646	8	5.24	0.0567	56.7	229	1.68	2.98	27.44	1.59192	0.378776	1.86464	0.0994821	1.00478	0.0635333
H66	1	2	2017-03-24	82	17.1	5	5	3.42	42.2	14	14	3.01429	2	0	51.2	17	17	3.01176	3	0	73.4	25	25	2.936	3	0	2.46784	2.8	0.88137	2.99415	3.4	0.880633	4.2924	5	0.85848	8.5	5.85	0.0768	76.8	253	2.21	2.91	28.24	2.18367	0.291045	1.86688	0.0908233	2.44489	0.103335
H77	1	2	2017-03-26	84	18.7	5	5	3.74	33.5	11	11	3.04545	1	0	39	13	13	3	3	0	52.1	19	19	2.74211	3	0	1.79144	2.2	0.814293	2.08556	2.6	0.802139	2.7861	3.8	0.733183	7	6.62	0.0783	78.3	240	2.09	2.71	28.98	2.4027	0.342734	1.95214	0.0635806	2.49375	0.147425
H80	1	2	2017-03-21	79	17.2	5	5	3.44	39.8	13	13	3.06154	2	0	52.2	17	17	3.07059	3	0	66.7	22	23	2.9	3	0.0434783	2.31395	2.6	0.889982	3.03488	3.4	0.892613	3.87791	4.6	0.843023	7	4.24	0.0605	60.5	266	1.69	2.82	27.62	1.99837	0.276756	1.89142	0.107655	2.26177	0.128962
H107	1	2	2017-03-27	85	14.8	5	5	2.96	33.6	10	10	3.36	2	0	46	13	13	3.53846	3	0	61.5	13	19	3.23684	2	0.315789	2.27027	2	1.13514	3.10811	2.6	1.19543	4.15541	3.8	1.09353	6.5	5.61	0.0734	73.4	255	1.77	2.45	28.48	2.00339	0.336899	1.50459	0.0792218	2.34857	0.122012
H108	1	2	2017-03-27	85	8	2	2	4	18	7	7	2.57143	1	0	24.6	9	9	2.73333	2	0	37	15	15	2.46667	3	0	2.25	3.5	0.642857	3.075	4.5	0.683333	4.625	7.5	0.616667	6.5	5.98	0.0776	77.6	252	2	2.62	28.96	1.93285	0.270596	1.73487	0.104438	2.17425	0.0826441
HC2	1		2017-03-21	79	13.2	4	4	3.3	26.6	14	14	1.9	0	0	41.6	19	19	2.18947	0	0	64.7	29	29	2.23103	0	0	2.01515	3.5	0.575758	3.15152	4.75	0.663477	4.90152	7.25	0.676071	7	13.8	0.288	288	288	5.35	2	40.77	0.254191	0.549348	1.93889	0.124035	0.20019	0.0381078
HC6	1		2017-03-21	79	9	3	3	3	20.5	8	8	2.5625	0	0	39	10	10	3.9	0	0	66	20	20	3.3	0	0	2.27778	2.66667	0.854167	4.33333	3.33333	1.3	7.33333	6.66667	1.1	6	9.59	0.151	151	269	3.42	2.34	36.17	0.222922	0.46935	1.53238	0.160619	0.251466	0.055775
HC7	1		2017-03-25	83	10.1	4	4	2.525	35.4	12	12	2.95	0	0	54.5	17	17	3.20588	0	0	74.9	27	27	2.77407	0	0	3.50495	3	1.16832	5.39604	4.25	1.26966	7.41584	6.75	1.09864	7.5	4.07	0.047	47	241	1.21	2.56	30.37	0.254105	0.487924	1.44625	0.138904	0.183544	0.0653069
HC8	1		2017-03-26	84	11.5	4	4	2.875	31	9	9	3.44444	0	0	51.5	11	11	4.68182	0	0	84.3	24	24	3.5125	0	0	2.69565	2.25	1.19807	4.47826	2.75	1.62846	7.33043	6	1.22174	8.5	8.09	0.105	105	250	2.32	2.25	33.87	0.237099	0.322157	0.854574	0.0969761	0.189764	0.0380846
HC9	1		2017-03-24	82	17.1	6	6	2.85	43.4	12	12	3.61667	0	0	62	17	17	3.64706	0	0	90.1	29	29	3.1069	0	0	2.53801	2	1.26901	3.62573	2.83333	1.27967	5.26901	4.83333	1.09014	8	7.65	0.0817	81.7	223	2.21	2.73	31.44	0.255996	0.482084	1.3437	0.0831307	0.344017	0.063358
HC11	1		2017-03-27	85	11.4	6	6	1.9	31.4	12	12	2.61667	0	0	53.4	18	18	2.96667	0	0	87.6	28	28	3.12857	0	0	2.75439	2	1.37719	4.68421	3	1.5614	7.68421	4.66667	1.64662	7.5	7.8	0.114	114	264	2.69	2.39	34.25	0.235849	0.479064	1.4534	0.129552	0.195961	0.0540883
HC12	1		2017-03-21	79	7.9	2	2	3.95	26.2	9	9	2.91111	0	0	45.5	12	12	3.79167	0	0	58.5	17	17	3.44118	0	0	3.31646	4.5	0.73699	5.75949	6	0.959916	7.40506	8.5	0.871184	6.5	8.63	0.0872	87.2	214	2.28	2.64	32.69	0.261675	0.695138	1.298	0.15351	0.219386	0.0694011
HC13	1		2017-03-28	86	13.2	5	5	2.64	45.9	16	16	2.86875	0	0	68.2	23	23	2.96522	0	0	96.3	32	32	3.00937	0	0	3.47727	3.2	1.08665	5.16667	4.6	1.12319	7.29545	6.4	1.13991	6	2.15	0.0313	31.3	271	0.898	2.84	28.94	0.221061	0.718421	2.07325	0.148294	0.480889	0.0913952
HC14	1		2017-03-24	82	13.9	6	6	2.31667	52.7	15	15	3.51333	0	0	67.9	19	19	3.57368	0	0	92.2	28	28	3.29286	0	0	3.79137	2.5	1.51655	4.88489	3.16667	1.5426	6.63309	4.66667	1.42138	11	5.4	0.0648	64.8	244	1.64	2.54	30.17	0.518276	0.397815	1.01908	0.123113	0.332819	0.0576331
HC15	1		2017-03-24	82	10	3	3	3.33333	27.2	9	9	3.02222	0	0	52.6	16	16	3.2875	0	0	89.4	24	24	3.725	0	0	2.72	3	0.906667	5.26	5.33333	0.98625	8.94	8	1.1175	8	6.17	0.068	68	232	1.74	2.58	30.19	0.23829	0.43868	1.16199	0.10727	0.22356	0.0504968
K10	2	1	2017-03-21	79	13.1	5	5	2.62	23.5	11	11	2.13636	1	0	26.5	16	16	1.65625	2	0	34.6	20	20	1.73	2	0	1.79389	2.2	0.815406	2.0229	3.2	0.632156	2.64122	4	0.660305	8	6.89	0.156	156	304	3.27	2.17	33.58	2.12559	0.343307	2.62716	0.12514	1.86953	0.119759
K17	2	1	2017-03-20	78	11.6	5	5	2.32	23	9	9	2.55556	1	0	24.2	12	12	2.01667	2	0	27	15	16	1.6875	2	0.0625	1.98276	1.8	1.10153	2.08621	2.4	0.869253	2.32759	3.2	0.727371	4.5	3.45	0.105	105	329	2.12	2.06	30.61	2.51333	0.387268	3.09305	0.182636	2.14805	0.113565
K41	2	1	2017-03-21	79	10.9	4	4	2.725	17.5	8	8	2.1875	1	0	21	13	13	1.61538	1	0	25	14	14	1.78571	2	0	1.6055	2	0.802752	1.92661	3.25	0.592802	2.29358	3.5	0.655308	7.5	5.5	0.185	185	328	4.19	2.37	34.51	2.60459		1.81219	0.100889	2.75707	0.103974
K71	2	1	2017-03-19	77	11.3	5	5	2.26	22.6	12	12	1.88333	2	0	31.2	15	15	2.08	2	0	36.8	16	19	1.93684	1	0.157895	2	2.4	0.833333	2.76106	3	0.920354	3.25664	3.8	0.85701	9.5	9.4	0.196	196	294	4.41	2.36	34.96	1.85495	0.318422	2.48848	0.0758947	1.21944	0.0815563
K81	2	1	2017-03-20	78	9.7	5	5	1.94	18.5	9	9	2.05556	1	0	23	13	13	1.76923	1	0	27.5	10	14	1.96429	2	0.285714	1.90722	1.8	1.05956	2.37113	2.6	0.911975	2.83505	2.8	1.01252	7.5	7.97	0.242	242	318	5.41	2.37	37.11	2.35535	0.357849	2.67799	0.129455	1.97365	0.0938933
K89	2	1	2017-03-20	78	9.7	6	6	1.61667	15.4	11	11	1.4	1	0	18.5	13	13	1.42308	2	0	25.6	19	19	1.34737	1	0	1.58763	1.83333	0.865979	1.90722	2.16667	0.880254	2.63918	3.16667	0.833424	5.5	10.5	0.615	615	342	8.4	1.62	45.63	1.44591	0.288221	2.36496	0.125233	1.18812	0.0839839
K91	2	1	2017-03-24	82	8.9	4	4	2.225	18.5	9	9	2.05556	1	0	21.4	9	9	2.37778	2	0	23.3	9	11	2.11818	2	0.181818	2.07865	2.25	0.923845	2.40449	2.25	1.06866	2.61798	2.75	0.951992	7	7.16	0.185	185	312	3.97	2.24	34.92	1.6898	0.367675	2.08924	0.0676575	1.05007	0.0895615
K92	2	1	2017-03-21	79	10.3	4	4	2.575	21.5	10	10	2.15	2	0	30.5	14	14	2.17857	3	0	39.5	17	17	2.32353	2	0	2.08738	2.5	0.834951	2.96117	3.5	0.846047	3.83495	4.25	0.902342	7.5	9.1	0.227	227	307	4.61	2.14	36.35	1.91951	0.29979	2.37083	0.118152	1.39307	0.12439
K104	2	1	2017-03-22	80	12	5	5	2.4	24.2	10	10	2.42	2	0	28.4	13	13	2.18462	2	0	30	12	15	2	3	0.2	2.01667	2	1.00833	2.36667	2.6	0.910256	2.5	3	0.833333	6.5	5.18	0.186	186	331	4.37	2.45	34.72	2.84889	0.326672	1.53311	0.169652	3.84682	0.131418
K128	2	1	2017-03-22	80	10.2	4	4	2.55	16.2	9	9	1.8	1	0	21.6	12	12	1.8	1	0	28.1	16	16	1.75625	2	0	1.58824	2.25	0.705882	2.11765	3	0.705882	2.7549	4	0.688725	7.5								1.47796	0.288314	1.88146	0.121349	1.30304	0.103859
K21	2	2	2017-03-21	79	9.9	4	4	2.475	12.1	4	4	3.025	0	0	15.3	9	9	1.7	1	0	17.3	8	11	1.57273	3	0.272727	1.22222	1	1.22222	1.54545	2.25	0.686869	1.74747	2.75	0.635445	2	0.851	0.0524	52.4	358	1.28	2.44	28.03	2.75374	0.445375	1.85465	0.218706	2.4961	0.127564
K24	2	2	2017-03-19	77	9.1	3	3	3.03333	15.3	8	8	1.9125	2	0	15.8	10	10	1.58	2	0	17.8	6	9	1.97778	3	0.333333	1.68132	2.66667	0.630495	1.73626	3.33333	0.520879	1.95604	3	0.652015	4.5	3.42	0.128	128	336	2.91	2.33	32.44	2.89409	0.530169	1.75953	0.189787	3.03022	0.158763
K33	2	2	2017-03-24	82	10.2	4	4	2.55	15.6	7	7	2.22857	1	0	18.4	10	10	1.84	2	0	23.3	13	15	1.55333	1	0.133333	1.52941	1.75	0.87395	1.80392	2.5	0.721569	2.28431	3.75	0.60915	4.5	7.11	0.168	168	305	3.96	2.44	32.87	1.70404		2.30767	0.125959	1.64411	0.129823
K39	2	2	2017-03-27	85	10.8	4	4	2.7	14	7	7	2	1	0	15.7	11	11	1.42727	2	0	17.4	11	15	1.16	3	0.266667	1.2963	1.75	0.740741	1.4537	2.75	0.52862	1.61111	3.75	0.42963	4	2.13	0.0536	53.6	317	1.49	2.78	27.55	2.8125	0.313194	1.70333	0.120884	2.79149	0.125851
K40	2	2	2017-03-21	79	12.8	5	5	2.56	19.5	10	10	1.95	2	0	19.4	11	11	1.76364	3	0	19.8	13	13	1.52308	3	0	1.52344	2	0.761719	1.51562	2.2	0.68892	1.54688	2.6	0.594952	4	1.97	0.0603	60.3	328	1.69	2.81	28.02	2.06226	0.302485	1.84288	0.105385	1.69363	0.113729
K43	2	2	2017-03-24	82	11	5	5	2.2	17	8	8	2.125	1	0	18.6	13	13	1.43077	2	0	21.6	13	13	1.66154	2	0	1.54545	1.6	0.965909	1.69091	2.6	0.65035	1.96364	2.6	0.755245	4.5	3.95	0.0915	91.5	308	2.49	2.75	30.36	2.53684	0.435945	2.61736	0.26493	2.98138	0.14624
K45	2	2	2017-03-21	79	9.7	5	5	1.94	20	9	9	2.22222	1	0	19.8	14	14	1.41429	2	0	19.7	12	13	1.51538	3	0.0769231	2.06186	1.8	1.14548	2.04124	2.8	0.729013	2.03093	2.6	0.781126	3.5	0.0996	0.0227	22.7	375	0.685	2.98	25.7	1.81632	0.271149	1.41178	0.125227	2.83423	0.136172
K72	2	2	2017-03-27	85	8.7	3	3	2.9	15	7	7	2.14286	1	0	18.7	10	10	1.87	2	0	21.8	11	12	1.81667	2	0.0833333	1.72414	2.33333	0.738916	2.14943	3.33333	0.644828	2.50575	4	0.626437	3.5	8.42	0.251	251	316	5.78	2.45	37.58	2.29134	0.279975	2.43788	0.0881549	1.65852	0.0942182
K95	2	2	2017-03-21	79	8.3	4	4	2.075	13	9	9	1.44444	1	0	13.3	10	10	1.33	2	0	15	11	15	1	2	0.266667	1.56627	2.25	0.696118	1.60241	2.5	0.640964	1.80723	3.75	0.481928	3.5	1.99	0.0759	75.9	340	1.89	2.51	29.77	2.52074	0.52807	1.97464	0.199996	2.57068	0.144865
K113	2	2	2017-03-22	80	7.6	3	3	2.53333	10	6	6	1.66667	1	0	10.3	9	9	1.14444	1	0	13	9	9	1.44444	2	0	1.31579	2	0.657895	1.35526	3	0.451754	1.71053	3	0.570175	4	3.39	0.0874	87.4	317	2.21	2.56	30.06	1.91239		1.85735	0.0961075	1.73899	0.0939348
K125	2	2	2017-03-25	83	13.5	5	5	2.7	18	9	9	2	1	0	19.2	11	11	1.74545	2	0	19.3	13	14	1.37857	3	0.0714286	1.33333	1.8	0.740741	1.42222	2.2	0.646465	1.42963	2.8	0.510582	4.5	0.0167	0.0212	21.2	379	0.683	3.17	25.53	2.80494	0.491963	2.55316	0.255926	2.48827	0.131437
K127	2	2	2017-03-22	80	9.2	4	4	2.3	11.2	5	5	2.24	2	0	13.6	8	8	1.7	1	0	14.8	7	10	1.48	2	0.3	1.21739	1.25	0.973913	1.47826	2	0.73913	1.6087	2.5	0.643478	3.5	3.99	0.077	77	295	2.11	2.75	30.1	2.897	0.303037	2.25194	0.128969	2.13667	0.0890668
KC1	2		2017-03-24	82	7.2	2	2	3.6	14.8	7	7	2.11429	0	0	15.3	6	6	2.55	0	0	30.7	15	15	2.04667	0	0	2.05556	3.5	0.587302	2.125	3	0.708333	4.26389	7.5	0.568519	6	6.29	0.224	224	331	4.41	2.08	38.73	0.236935	0.5317	1.63091	0.140869	0.413501	0.0890953
KC3	2		2017-03-21	79	10.4	4	4	2.6	22	9	9	2.44444	0	0	30.1	14	14	2.15	0	0	46.3	20	20	2.315	0	0	2.11538	2.25	0.940171	2.89423	3.5	0.826923	4.45192	5	0.890385	5	12.1	0.227	227	282	4.41	2.06	38.88	0.332226	0.576485	1.56756	0.114548	0.292814	0.0768132
KC5	2		2017-03-24	82	12.7	5	5	2.54	27	12	12	2.25	0	0	27.2	16	16	1.7	0	0	54.7	19	19	2.87895	0	0	2.12598	2.4	0.885827	2.14173	3.2	0.669291	4.30709	3.8	1.13344	5	9.69	0.211	211	297	4.2	2.09	38.52	0.253115	0.429487	1.18515	0.114584	0.460443	0.0601858
KC6	2		2017-03-24	82	6.5	2	2	3.25	16.5	8	8	2.0625	0	0	23.6	18	18	1.31111	0	0	36.8	15	15	2.45333	0	0	2.53846	4	0.634615	3.63077	9	0.403419	5.66154	7.5	0.754872	6.5	7.8	0.114	114	264	2.69	2.39	34.25	0.173034	0.359003	1.54433	0.100877	0.195222	0.0532232
KC7	2		2017-03-21	79	11.3	5	5	2.26	32.2	13	13	2.47692	0	0	44	18	18	2.44444	0	0	60	24	24	2.5	0	0	2.84956	2.6	1.09598	3.89381	3.6	1.08161	5.30973	4.8	1.10619	7.5	4.08	0.0615	61.5	273	1.42	2.32	31.21	0.26688	0.439953	1.53663	0.105718	0.149594	0.0441074
KC10	2		2017-03-21	79	10.9	4	4	2.725	29.4	11	11	2.67273	0	0	39.5	14	14	2.82143	0	0	69.2	24	24	2.88333	0	0	2.69725	2.75	0.980817	3.62385	3.5	1.03539	6.34862	6	1.0581	6.5	10.1	0.292	292	314	5.38	1.99	41.08	0.249169	0.585278	2.2343	0.147619	0.247276	0.0594435
KC11	2		2017-03-22	80	11.8	5	5	2.36	32.2	12	12	2.68333	0	0	47.3	18	18	2.62778	0	0	69	25	25	2.76	0	0	2.72881	2.4	1.13701	4.00847	3.6	1.11347	5.84746	5	1.16949	5.5	6.91	0.0806	80.6	237	2.09	2.62	32.3	0.268606	0.51933	1.41264	0.121971	0.276323	0.060312
KC12	2		2017-03-21	79	10.2	5	5	2.04	22.6	9	9	2.51111	0	0	28.2	12	12	2.35	0	0	36.2	17	17	2.12941	0	0	2.21569	1.8	1.23094	2.76471	2.4	1.15196	3.54902	3.4	1.04383	5.5	8.71	0.115	115	250	2.8	2.49	34.11	0.302032	0.651205	2.26802	0.166351	0.223782	0.0844517
KC13	2		2017-03-24	82	9.4	4	4	2.35	17.8	10	10	1.78	0	0	19.6	11	11	1.78182	0	0	23.6	16	16	1.475	0	0	1.89362	2.5	0.757447	2.08511	2.75	0.758221	2.51064	4	0.62766	7.5	6.45	0.0878	87.8	259	2.09	2.41	31.46	0.298362	0.395432	1.1283	0.113074	0.227534	0.0471185
KC14	2		2017-03-21	79	12.1	5	5	2.42	34.6	10	10	3.46	0	0	37	13	13	2.84615	0	0	48.9	19	19	2.57368	0	0	2.8595	2	1.42975	3.05785	2.6	1.1761	4.04132	3.8	1.06351	5	5.3	0.0635	63.5	244	1.72	2.71	29.62	0.233004	0.309775	1.1336	0.0952669	0.186145	0.0537325
L23	3	1	2017-03-24	82	13.2	7	7	1.88571	33	13	13	2.53846	0	0	43.5	21	26	1.67308	1	0.192308	53.4	24	33	1.61818	0	0.272727	2.5	1.85714	1.34615	3.29545	3.71429	0.887238	4.04545	4.71429	0.858127	10.5	6.4	0.097	97	270	2.33	2.44	30.62	5.26316	0.364889	1.45901	0.170092	4.65189	0.0984958
L46	3	1	2017-03-26	84	18.2	5	5	3.64	30.4	16	16	1.9	2	0	31.8	15	16	1.9875	2	0.0625	35.4	17	24	1.475	3	0.291667	1.67033	3.2	0.521978	1.74725	3.2	0.546016	1.94505	4.8	0.40522	6	3.88	0.0851	85.1	306	2.07	2.46	30.6	4.21862	0.38	0.767778	0.173607	3.91452	0.0974996
L87	3	1	2017-03-27	85	12.5	5	5	2.5	27.2	15	15	1.81333	2	0	33.6	19	19	1.76842	2	0	41.5	23	26	1.59615	2	0.115385	2.176	3	0.725333	2.688	3.8	0.707368	3.32	5.2	0.638462	8	8.81	0.17	170	289	3.77	2.3	34.31	3.7583	0.482306	1.64789	0.204787	6.30723	0.172601
L104	3	1	2017-03-29	87	14.3	5	5	2.86	26.2	13	13	2.01538	2	0	30.3	17	18	1.68333	3	0.0555556	39	22	26	1.5	2	0.153846	1.83217	2.6	0.70468	2.11888	3.6	0.588578	2.72727	5.2	0.524476	7	8.56	0.238	238	313	5.09	2.27	36.67	4.28433	0.449029	1.45772	0.250291	5.11434	0.142306
L112	3	1	2017-04-01	90	11.5	5	5	2.3	17.5	10	10	1.75	1	0	23.8	13	14	1.7	2	0.0714286	37.2	19	21	1.77143	2	0.0952381	1.52174	2	0.76087	2.06957	2.8	0.73913	3.23478	4.2	0.770186	7	10.2	0.318	318	317	6.02	2.06	39.03	3.81344	0.321844	0.98562	0.167704	3.48979	0.127145
L1	3	2	2017-03-26	84	15.2	6	6	2.53333	31.1	14	14	2.22143	2	0	32.3	19	20	1.615	3	0.05	33.1	20	22	1.50455	3	0.0909091	2.04605	2.33333	0.87688	2.125	3.33333	0.6375	2.17763	3.66667	0.5939	5.5	1.17	0.0817	81.7	359	2.02	2.5	29.98	5.70071	0.345589	0.983153	0.182978	4.44095	0.0895219
L47	3	2	2017-03-27	85	13.8	5	5	2.76	27.2	14	14	1.94286	2	0	28.9	12	16	1.80625	3	0.25	30	7	20	1.5	4	0.65	1.97101	2.8	0.703934	2.0942	3.2	0.654438	2.17391	4	0.543478	2.5	0.402	0.054	54	370	1.55	2.86	28.49	6.499	0.281467	0.735104	0.200844	5.39577	0.113626
L53	3	2	2017-03-24	82	15.5	5	5	3.1	22.7	12	12	1.89167	3	0	24.8	15	17	1.45882	3	0.117647	26.2	12	21	1.24762	3	0.428571	1.46452	2.4	0.610215	1.6	3.4	0.470588	1.69032	4.2	0.402458	4	1.54	0.0914	91.4	353	2.54	2.81	30.31	5.81304	0.272489	0.998413	0.180291	4.68376	0.102474
L62	3	2	2017-03-27	85	15	6	6	2.5	24.6	14	14	1.75714	2	0	26.2	15	16	1.6375	3	0.0625	27.5	7	20	1.375	4	0.65	1.64	2.33333	0.702857	1.74667	2.66667	0.655	1.83333	3.33333	0.55	2.5			0					6.09472	0.298616	0.594242	0.172549	5.24093	0.105341
L66	3	2	2017-03-27	85	15.7	5	5	3.14	28.6	13	14	2.04286	3	0.0714286	30	17	19	1.57895	3	0.105263	30.7	10	19	1.61579	3	0.473684	1.82166	2.8	0.650591	1.91083	3.8	0.502849	1.95541	3.8	0.514583	3	0	0.02	20	406	0.635	3.13	25.29	5.61843	0.343068	0.883785	0.153658	4.98433	0.11261
L72	3	2	2017-03-27	85	14.2	6	6	2.36667	27.3	14	14	1.95	2	0	28.2	17	18	1.56667	3	0.0555556	29	5	21	1.38095	4	0.761905	1.92254	2.33333	0.823944	1.98592	3	0.661972	2.04225	3.5	0.583501	1.5	0.643	0.0252	25.2	341	0.742	2.92	25.9	5.43213	0.547372	1.27651	0.187526	5.52918	0.0825287
L79	3	2	2017-03-26	84	12.6	6	6	2.1	27.6	15	15	1.84	2	0	28.7	18	19	1.51053	3	0.0526316	29.3	11	20	1.465	3	0.45	2.19048	2.5	0.87619	2.27778	3.16667	0.719298	2.3254	3.33333	0.697619	3	0	0.0262	26.2	386	0.822	3.1	25.29	6.31198	0.346947	1.66037	0.176005	5.8127	0.129321
L93	3	2	2017-03-24	82	12.2	6	6	2.03333	17.3	13	13	1.33077	2	0	18.4	13	15	1.22667	3	0.133333	20.6	10	16	1.2875	3	0.375	1.41803	2.16667	0.654477	1.5082	2.5	0.603279	1.68852	2.66667	0.633197	5	1.93	0.0503	50.3	318	1.45	2.88	27.26	6.37869	0.477042	1.60936	0.206305	6.00266	0.0792113
L101	3	2	2017-03-27	85	15.4	5	5	3.08	27	15	15	1.8	2	0	28.2	17	18	1.56667	3	0.0555556	30.6	14	20	1.53	3	0.3	1.75325	3	0.584416	1.83117	3.6	0.508658	1.98701	4	0.496753	4	2.55	0.0618	61.8	312	1.86	3	28.24	5.71631	0.364731	1.21241	0.20009	4.54543	0.123352
L113	3	2	2017-03-29	87	12.7	5	5	2.54	20.3	13	13	1.56154	3	0	22.2	16	16	1.3875	3	0	24.4	11	21	1.1619	4	0.47619	1.59843	2.6	0.614779	1.74803	3.2	0.54626	1.92126	4.2	0.457443	4.5	2.21	0.0485	48.5	306	1.45	2.98	27.18	5.68981	0.247845	0.841027	0.146181	5.64624	0.123564
L120	3	2	2017-03-30	88	16.1	6	6	2.68333	26	13	13	2	3	0	27.6	11	13	2.12308	3	0.153846	30	16	20	1.5	3	0.2	1.61491	2.16667	0.745342	1.71429	2.16667	0.791209	1.86335	3.33333	0.559006	3.5	1.55	0.0365	36.5	312	1.09	2.97	26.66	5.48589	0.354409	0.901669	0.195461	4.95121	0.107236
L127	3	2	2017-03-29	87	13.7	5	5	2.74	20.8	12	12	1.73333	3	0	21.2	13	15	1.41333	3	0.133333	23	14	18	1.27778	3	0.222222	1.51825	2.4	0.632603	1.54745	3	0.515815	1.67883	3.6	0.466342	3.5	0.688	0.039	39	354	1.09	2.78	27.72	5.31284	0.243654	0.868163	0.164595	5.06709	0.125427
LC1	3		2017-03-27	85	10.2	5	5	2.04	36.6	15	15	2.44	0	0	52.4	24	24	2.18333	0	0	69.8	39	39	1.78974	0	0	3.58824	3	1.19608	5.13725	4.8	1.07026	6.84314	7.8	0.877325	10	8.69	0.0871	87.1	211	2.42	2.8	33.03	0.516745	0.592732	1.76716	0.191062	0.294049	0.0819828
LC5	3		2017-03-26	84	13	5	5	2.6	50.9	16	16	3.18125	0	0	66.8	26	28	2.38571	0	0.0714286	59.7	28	28	2.13214	0	0	3.91538	3.2	1.22356	5.13846	5.6	0.917582	4.59231	5.6	0.820055	7.5	14.7	0.556	556	321	7.8	1.64	47.51	0.392157	0.703806	1.65003	0.180775	0.152078	0.0591059
LC9	3		2017-03-27	85	11.2	4	4	2.8	38.4	15	15	2.56	0	0	59.2	24	24	2.46667	0	0	98.7	37	37	2.66757	0	0	3.42857	3.75	0.914286	5.28571	6	0.880952	8.8125	9.25	0.952703	7	10.4	0.118	118	229	2.64	2.28	34.17	0.573792	0.585053	1.30895	0.164397	0.185532	0.0517554
LC11	3		2017-03-25	83	12.6	4	4	3.15	44	16	16	2.75	0	0	60.2	25	25	2.408	0	0	82.3	39	43	1.91395	0	0.0930233	3.49206	4	0.873016	4.77778	6.25	0.764444	6.53175	10.75	0.607604	8	8.81	0.099	99	229	2.46	2.52	33.36	0.509066	0.360658	0.938194	0.170449	0.204291	0.0512341
		JULIAN	Altura	Hojas	Nudos	Entrenudos	Altura	Hojas	Nudos	Entrenudos	Sintomas	Defol	Altura	Hojas	Nudos	Entrenudos	Sintomas	Defol	Altura	Hojas	Nudos	Entrenudos	Sintomas	Defol	Alt1	N1	E1	Alt2	N2	E2	Alt3	N3	E3	ψH (Bar)	Fotosintesis (umol/m2s)	Conductancia (mol H2O/m2s)	Conductancia (mmol H2O/m2s)	CO2 intercelular (umol CO2/mol)	Transpiracion (mmol/m2s)	Deficit de presion de vapor (kPa)	Humedad Relativa (%)	Cl-	Ca	K	Mg	Na	P	S	Na/K
VT	m	89.3	11.67	5.6	5.6	2.18032	35.61	16.6	16.6	2.15586	0	0	50.22	25	25	2.05872	0	0	70.92	37.7	38.7	1.86911	0	0.0269141	3.06825	3.03651	1.02549	4.38138	4.62857	0.961925	6.18165	7.18056	0.881797	9.05	5.783	0.07412	74.12	247.1	1.85	2.565	28.446	1.17148	0.340476	0.960906	0.100464	0.308825	0.0293185	0.0723846	0.33467
	sd	7.2885	2.14064	1.64655	1.64655	0.489547	8.20006	4.08792	4.08792	0.184791	0	0	7.304	4.89898	4.89898	0.386351	0	0	10.1755	7.6019	7.19645	0.302236	0	0.0478524	0.525297	0.502666	0.188834	0.743291	0.861793	0.164702	0.920205	1.48618	0.161317	0.761942	1.7899	0.0313262	31.3262	16.4144	0.76251	0.255658	2.12022	0.472023	0.0769405	0.276455	0.018717	0.138484	0.00967677	0.00823463	0.131693
VS	m	84.7	11.83	6.3	6.3	1.94758	32.73	17	17	1.91332	1.2	0	46.05	26.1	26.1	1.79266	1.5	0	63.79	32.4	36.9	1.75864	1.6	0.117468	2.82362	2.80155	1.03654	4.00035	4.30714	0.944653	5.55986	6.14143	0.916188	8.95	5.385	0.0743	74.3	245.9	1.91	2.679	28.296	1.20392	0.301754	0.951774	0.0931798	0.481696	0.0349242	0.0797172	0.527501
	sd	4.47338	2.67833	1.82878	1.82878	0.436975	8.94055	4	4	0.198943	0.788811	0	9.01286	5.58669	5.58669	0.297329	0.707107	0	8.38417	4.78888	5.21643	0.326563	0.516398	0.0943874	0.738865	0.794005	0.297735	0.91534	1.06288	0.179362	1.01897	1.31313	0.110459	1.62361	2.41923	0.0516383	51.6383	24.4561	1.17729	0.188588	2.56768	0.271069	0.0887351	0.183555	0.0223398	0.187712	0.0093513	0.0176867	0.237138
VC	m	87.1	15.32	6.3	6.3	2.53308	44.57	17.1	17.1	2.62994	0	0	66.22	27.8	27.8	2.41918	0	0	96.08	42.9	43.2	2.25897	0	0.00769231	2.92934	2.78698	1.06294	4.38463	4.55849	0.971664	6.39609	7.25825	0.924848	7.65	7.946	0.11542	115.42	247	2.6125	2.48	33.363	0.16409	0.380287	0.818047	0.105412	0.168438	0.0360717	0.0908672	0.229248
	sd	6.48845	2.5271	1.70294	1.70294	0.535529	9.14051	3.54181	3.54181	0.39638	0	0	9.62552	4.61399	4.61399	0.415429	0	0	6.83923	6.60724	6.32104	0.301765	0	0.0243252	0.531893	0.452693	0.173705	0.749807	0.819497	0.141213	0.958102	1.93569	0.224597	1.56436	2.86354	0.0690823	69.0823	28.519	1.22666	0.305723	3.84093	0.0192904	0.0542665	0.281567	0.0252138	0.0385636	0.00767633	0.0321423	0.0945551
HT	m	80.5	12.73	4.9	4.9	2.6345	33.43	11.9	11.9	2.82947	1	0	47.49	16.6	16.6	2.88461	0.9	0	64.62	21.7	22.9	2.86587	1	0.0599151	2.63458	2.47667	1.10615	3.7549	3.45833	1.12065	5.11905	4.79333	1.11495	9.7	5.311	0.05911	59.11	230.1	1.657	2.832	27.337	1.8837	0.355369	2.15664	0.0941246	0.904409	0.0772585	0.0814416	0.423534
	sd	2.3214	1.73912	0.737865	0.737865	0.423921	5.88728	1.52388	1.52388	0.502487	0	0	6.82845	2.41293	2.41293	0.386465	0.316228	0	8.55567	5.27152	4.35762	0.352279	0	0.0896399	0.367039	0.50572	0.294055	0.475574	0.788077	0.224811	0.706272	1.30067	0.224044	0.977525	0.791067	0.0153313	15.3313	14.3717	0.392967	0.146803	0.950755	0.4993	0.0936184	0.400551	0.0291248	0.27749	0.0189167	0.0106921	0.119141
HS	m	81.8	15.25	4.7	4.7	3.28683	33.38	11.1	11.1	2.99456	1.6	0	42.06	14	14.2	2.97236	2.8	0.0133333	54.74	16.1	19.2	2.85602	2.9	0.159425	2.20015	2.44333	0.92743	2.80412	3.13833	0.918587	3.67337	4.30833	0.885478	7.4	5.209	0.06971	69.71	255.6	1.928	2.817	28.025	2.39772	0.325733	1.78069	0.0945629	2.34575	0.101265	0.133206	1.47069
	sd	2.71006	1.50588	0.816497	0.816497	0.345831	3.1249	1.71594	1.71594	0.417233	0.567646	0	3.04414	1.63639	1.63639	0.23947	0.567646	0	3.19759	2.35938	2.27303	0.284248	0.699206	0.130388	0.244387	0.455925	0.20555	0.253073	0.400015	0.0939704	0.300407	0.568233	0.107332	0.752773	2.63014	0.0674804	67.4804	22.5881	1.4883	0.210674	3.39215	0.436271	0.109318	0.368293	0.060229	0.590761	0.0214369	0.0507403	0.446314
HC	m	82.1	11.73	4.3	4.3	2.869	34.03	11.6	11.6	2.94057	0	0	53.62	16.2	16.2	3.4209	0	0	80.4	25.8	25.8	3.15215	0	0	2.9091	2.86167	1.06894	4.67401	4.00167	1.23146	7.0208	6.37333	1.13832	7.6	7.335	0.1038	103.8	249.6	2.3758	2.487	32.886	0.269946	0.503998	1.41215	0.12654	0.26216	0.0583647	0.0997499	0.192712
	sd	2.5144	2.70393	1.41814	1.41814	0.577571	10.2277	2.79682	2.79682	0.514509	0	0	10.0953	4.07704	4.07704	0.668815	0	0	13.3246	4.56557	4.56557	0.421319	0	0	0.583368	0.765379	0.295924	0.809769	1.14626	0.305496	1.1741	1.3541	0.265891	1.46818	3.19878	0.0732667	73.2667	23.3486	1.27207	0.246804	3.56599	0.0883646	0.122808	0.376756	0.0251035	0.0958088	0.015617	0.0383017	0.0678192
KT	m	79	10.77	4.7	4.7	2.32317	20.09	9.8	9.8	2.06439	1.3	0	24.63	13	13	1.91016	1.8	0	29.74	14.8	16.1	1.86497	1.9	0.0887927	1.86479	2.10333	0.895158	2.29251	2.79667	0.833764	2.77011	3.44667	0.812233	7.1	7.23889	0.233	233	318.333	4.52778	2.19778	35.8211	2.08359	0.330835	2.29385	0.121606	1.87489	0.104596	0.174321	0.894884
	sd	1.41421	1.25879	0.674949	0.674949	0.338289	3.23469	1.22927	1.22927	0.323114	0.483046	0	4.32744	1.88562	1.88562	0.303102	0.632456	0	5.42713	3.61478	2.76687	0.26737	0.567646	0.107851	0.204913	0.252982	0.125731	0.352613	0.456557	0.146545	0.462819	0.540336	0.125091	1.37032	2.26522	0.148551	148.551	15.3867	1.71838	0.251981	4.10516	0.485925	0.0356832	0.467725	0.0358414	0.875082	0.0173806	0.073325	0.641554
KS	m	80.8333	10.0667	4.08333	4.08333	2.49722	15.0583	7.41667	7.41667	2.07977	1.16667	0	16.5083	10.5	10.5	1.57882	1.83333	0	18.4	10.5833	12.4167	1.50696	2.41667	0.150368	1.50141	1.85	0.845674	1.64956	2.62222	0.637447	1.85018	3.09167	0.607514	3.83333	3.11144	0.09075	90.75	331.167	2.26483	2.66417	29.8342	2.41718	0.390136	2.04768	0.160003	2.33869	0.124305	0.178112	1.1939
	sd	2.55248	1.7479	0.792961	0.792961	0.324235	3.1839	1.78164	1.78164	0.381317	0.57735	0	3.00165	1.67874	1.67874	0.227005	0.57735	0	3.11185	2.50303	2.23437	0.260558	0.668558	0.128675	0.246222	0.454828	0.192535	0.24741	0.438451	0.0910146	0.314962	0.557524	0.102133	0.717741	2.57786	0.065159	65.159	27.3058	1.43853	0.251846	3.35461	0.444035	0.106268	0.377595	0.0626921	0.539735	0.0223759	0.0478257	0.418058
KC	m	80.3	10.25	4.1	4.1	2.6145	24.91	10.1	10.1	2.44553	0	0	31.18	14	14	2.25827	0	0	47.54	19.4	19.4	2.40154	0	0	2.40798	2.62	0.967986	3.02255	3.715	0.892471	4.62912	5.08	0.9416	6	7.743	0.14764	147.64	275.1	3.121	2.316	35.016	0.261336	0.479765	1.56414	0.122088	0.267263	0.0628483	0.14035	0.182343
	sd	1.49443	2.04029	1.19722	1.19722	0.473911	7.1648	1.91195	1.91195	0.457068	0	0	10.5247	3.80058	3.80058	0.513699	0	0	15.7771	3.80643	3.80643	0.434166	0	0	0.36414	0.66675	0.265705	0.745882	1.90701	0.257773	1.16613	1.48758	0.21857	0.971825	2.4297	0.0828352	82.8352	30.9137	1.36875	0.251847	3.98339	0.044155	0.109973	0.407172	0.0225966	0.0994003	0.0154565	0.0467891	0.0887955
LT	m	85.6	13.94	5.4	5.4	2.63714	26.86	13.4	13.4	2.00344	1.4	0	32.6	17	18.6	1.76247	2	0.0763584	41.3	21	26	1.59215	1.8	0.185773	1.94005	2.53143	0.811803	2.38383	3.42286	0.693666	3.05451	4.82286	0.639294	7.7	7.57	0.18162	181.62	299	3.856	2.306	34.246	4.26757	0.399614	1.2636	0.193296	4.69555	0.12761	0.0650337	3.8327
	sd	3.04959	2.59095	0.894427	0.894427	0.661911	5.88201	2.30217	2.30217	0.315223	0.894427	0	7.12706	3.16228	4.5607	0.131178	0.707107	0.0705761	7.13022	2.91548	4.41588	0.117314	1.09545	0.0907537	0.396418	0.593365	0.31268	0.611917	0.417182	0.134693	0.778288	0.413743	0.182343	1.71756	2.47081	0.0979667	97.9667	19.4294	1.71257	0.160873	3.71509	0.604041	0.0650354	0.369683	0.0352188	1.09985	0.0316018	0.0163245	0.742944
LS	m	84.9167	14.3417	5.5	5.5	2.63139	25.0417	13.5	13.5833	1.8393	2.41667	0.00595238	26.3917	15.25	16.8333	1.57425	3	0.0974721	27.8667	11.4167	19.8333	1.40384	3.33333	0.423207	1.74659	2.48611	0.706352	1.84079	3.08611	0.605572	1.94477	3.63611	0.541523	3.54167	1.153	0.0486	44.55	347	1.38627	2.90273	27.4836	5.83779	0.343602	1.04702	0.18054	5.19169	0.107851	0.0688611	5.36334
	sd	1.83196	1.33516	0.522233	0.522233	0.363808	4.00578	1	0.996205	0.232434	0.514929	0.0206197	4.02841	2.52713	2.03753	0.22559	0	0.0660473	3.65248	4.18783	1.58592	0.137158	0.492366	0.200416	0.245695	0.263411	0.103144	0.24311	0.461762	0.0982439	0.209705	0.443462	0.0811551	1.13735	0.876322	0.0228902	25.9453	32.8146	0.588685	0.172921	1.69745	0.391823	0.0904571	0.330755	0.0190157	0.501227	0.0169116	0.0334011	1.6228
LC	m	84.25	11.75	4.5	4.5	2.6475	42.475	15.5	15.5	2.73281	0	0	59.65	24.75	25.25	2.36093	0	0.0178571	77.625	35.75	36.75	2.12585	0	0.0232558	3.60606	3.4875	1.05173	5.0848	5.6625	0.90831	6.69492	8.35	0.814422	8.125	10.65	0.215025	215.025	247.5	3.83	2.31	37.0175	0.49794	0.560562	1.41609	0.176671	0.208988	0.0610196	0.110039	0.154513
	sd	0.957427	1.2897	0.57735	0.57735	0.464426	6.44017	0.57735	0.57735	0.325061	0	0	5.89322	0.957427	1.89297	0.123222	0	0.0357143	16.8181	5.25198	6.34429	0.387885	0	0.0465116	0.216408	0.466146	0.183658	0.216225	0.634265	0.126174	1.72759	2.19355	0.148193	1.31498	2.81023	0.227673	227.673	49.7293	2.6484	0.494638	7.01138	0.0762038	0.143893	0.373204	0.0117377	0.0606802	0.0144303	0.0259098	0.05225
[truncated: 5 more columns]

## Sheet: Hoja3
	VT				VS				VC				BCT				BCS				BCC				KT				KS				KC				LT				LS				LC				Alt1
JULIAN	89.3	±	7.2885	ns	84.7	±	4.47338	ns	87.1	±	6.48845	ns	80.5	±	2.3214	ns	81.8	±	2.71006	ns	82.1	±	2.5144	ns	79	±	1.41421	ns	80.8333	±	2.55248	ns	80.3	±	1.49443	ns	85.6	±	3.04959	ns	84.9167	±	1.83196	ns	84.25	±	0.957427	ns
Altura_0	11.67	±	2.14064	a	11.83	±	2.67833	ab	15.32	±	2.5271	b	12.73	±	1.73912	ns	15.25	±	1.50588	ns	11.73	±	2.70393	ns	10.77	±	1.25879	ns	10.0667	±	1.7479	ns	10.25	±	2.04029	ns	13.94	±	2.59095	ns	14.3417	±	1.33516	ns	11.75	±	1.2897	ns
Nudos_0	5.6	±	1.64655	ns	6.3	±	1.82878	ns	6.3	±	1.70294	ns	4.9	±	0.737865	ns	4.7	±	0.816497	ns	4.3	±	1.41814	ns	4.7	±	0.674949	ns	4.08333	±	0.792961	ns	4.1	±	1.19722	ns	5.4	±	0.894427	ns	5.5	±	0.522233	ns	4.5	±	0.57735	ns
Entrenudos_0	2.18032	±	0.489547	b	1.94758	±	0.436975	a	2.53308	±	0.535529	ab	2.6345	±	0.423921	a	3.28683	±	0.345831	b	2.869	±	0.577571	ab	2.32317	±	0.338289	ns	2.49722	±	0.324235	ns	2.6145	±	0.473911	ns	2.63714	±	0.661911	ns	2.63139	±	0.363808	ns	2.6475	±	0.464426	ns
Altura_30	35.61	±	8.20006	b	32.73	±	8.94055	a	44.57	±	9.14051	ab	33.43	±	5.88728	ns	33.38	±	3.1249	ns	34.03	±	10.2277	ns	20.09	±	3.23469	b	15.0583	±	3.1839	a	24.91	±	7.1648	b	26.86	±	5.88201	a	25.0417	±	4.00578	a	42.475	±	6.44017	b
Nudos	16.6	±	4.08792	ns	17	±	4	ns	17.1	±	3.54181	ns	11.9	±	1.52388	ns	11.1	±	1.71594	ns	11.6	±	2.79682	ns	9.8	±	1.22927	b	7.41667	±	1.78164	a	10.1	±	1.91195	b	13.4	±	2.30217	ns	13.5833	±	0.996205	ns	15.5	±	0.57735	ns
Entrenudos	2.15586	±	0.184791	b	1.91332	±	0.198943	a	2.62994	±	0.39638	c	2.82947	±	0.502487	ns	2.99456	±	0.417233	ns	2.94057	±	0.514509	ns	2.06439	±	0.323114	ns	2.07977	±	0.381317	ns	2.44553	±	0.457068	ns	2.00344	±	0.315223	ab	1.8393	±	0.232434	a	2.73281	±	0.325061	b
Sintomas	0	±	0	a	1.2	±	0.788811	b	0	±	0	a	1	±	0	b	1.6	±	0.567646	c	0	±	0	ab	1.3	±	0.483046	b	1.16667	±	0.57735	b	0	±	0	a	1.4	±	0.894427	ab	2.41667	±	0.514929	b	0	±	0	a
Defol	0	±	0	ns	0	±	0	ns	0	±	0	ns	0	±	0	ns	0	±	0	ns	0	±	0	ns	0	±	0	ns	0	±	0	ns	0	±	0	ns	0	±	0	ns	0.00595238	±	0.0206197	ns	0	±	0	ns
Altura_45	50.22	±	7.304	a	46.05	±	9.01286	a	66.22	±	9.62552	b	47.49	±	6.82845	ab	42.06	±	3.04414	a	53.62	±	10.0953	b	24.63	±	4.32744	b	16.5083	±	3.00165	a	31.18	±	10.5247	b	32.6	±	7.12706	a	26.3917	±	4.02841	a	59.65	±	5.89322	b
Nudos	25	±	4.89898	ns	26.1	±	5.58669	ns	27.8	±	4.61399	ns	16.6	±	2.41293	ns	14.2	±	1.63639	ns	16.2	±	4.07704	ns	13	±	1.88562	b	10.5	±	1.67874	a	14	±	3.80058	b	18.6	±	4.5607	ab	16.8333	±	2.03753	a	25.25	±	1.89297	b
Entrenudos	2.05872	±	0.386351	ab	1.79266	±	0.297329	a	2.41918	±	0.415429	b	2.88461	±	0.386465	ns	2.97236	±	0.23947	ns	3.4209	±	0.668815	ns	1.91016	±	0.303102	ab	1.57882	±	0.227005	b	2.25827	±	0.513699	a	1.76247	±	0.131178	b	1.57425	±	0.22559	b	2.36093	±	0.123222	a
Sintomas	0	±	0	a	1.5	±	0.707107	b	0	±	0	a	0.9	±	0.316228	b	2.8	±	0.567646	c	0	±	0	ab	1.8	±	0.632456	b	1.83333	±	0.57735	b	0	±	0	a	2	±	0.707107	b	3	±	0	c	0	±	0	a
Defol	0	±	0	ns	0	±	0	ns	0	±	0	ns	0	±	0	ns	0.0133333	±	0	ns	0	±	0	ns	0	±	0	ns	0	±	0	ns	0	±	0	ns	0.0763584	±	0.0705761	ns	0.0974721	±	0.0660473	ns	0.0178571	±	0.0357143	ns
Altura_60	70.92	±	10.1755	a	63.79	±	8.38417	a	96.08	±	6.83923	b	64.62	±	8.55567	ab	54.74	±	3.19759	a	80.4	±	13.3246	b	29.74	±	5.42713	b	18.4	±	3.11185	a	47.54	±	15.7771	c	41.3	±	7.13022	b	27.8667	±	3.65248	a	80	±	20	c
Nudos	38.7	±	7.19645	ns	36.9	±	5.21643	ns	43.2	±	6.32104	ns	22.9	±	4.35762	ab	19.2	±	2.27303	a	25.8	±	4.56557	b	16.1	±	2.76687	b	12.4167	±	2.23437	a	19.4	±	3.80643	b	26	±	4.41588	b	19.8333	±	1.58592	a	36.75	±	6.34429	b
Entrenudos	1.86911	±	0.302236	b	1.75864	±	0.326563	a	2.25897	±	0.301765	b	2.86587	±	0.352279	ns	2.85602	±	0.284248	ns	3.15215	±	0.421319	ns	1.86497	±	0.26737	b	1.50696	±	0.260558	a	2.40154	±	0.434166	c	1.59215	±	0.117314	a	1.40384	±	0.137158	a	2.12585	±	0.387885	b
Sintomas	0	±	0	a	1.6	±	0.516398	b	0	±	0	a	1	±	0	b	2.9	±	0.699206	c	0	±	0	a	1.9	±	0.567646	b	2.41667	±	0.668558	b	0	±	0	a	1.8	±	1.09545	a	3.33333	±	0.492366	b	0	±	0	a
Defol	0.0269141	±	0.0478524	ab	0.117468	±	0.0943874	b	0.00769231	±	0.0243252	a	0.0599151	±	0.0896399	ab	0.159425	±	0.130388	b	0	±	0	a	0.0887927	±	0.107851	b	0.150368	±	0.128675	b	0	±	0	a	0.185773	±	0.0907537	ab	0.423207	±	0.200416	b	0.0232558	±	0.0465116	a
Alt1	3.06825	±	0.525297	ns	2.82362	±	0.738865	ns	2.92934	±	0.531893	ns	2.63458	±	0.367039	b	2.20015	±	0.244387	a	2.9091	±	0.583368	b	1.86479	±	0.204913	b	1.50141	±	0.246222	a	2.40798	±	0.36414	c	1.94005	±	0.396418	a	1.74659	±	0.245695	a	3.60606	±	0.216408	b
N1	3.03651	±	0.502666	ns	2.80155	±	0.794005	ns	2.78698	±	0.452693	ns	2.47667	±	0.50572	ns	2.44333	±	0.455925	ns	2.86167	±	0.765379	ns	2.10333	±	0.252982	ab	1.85	±	0.454828	b	2.62	±	0.66675	a	2.53143	±	0.593365	ab	2.48611	±	0.263411	b	3.4875	±	0.466146	a
E1	1.02549	±	0.188834	ns	1.03654	±	0.297735	ns	1.06294	±	0.173705	ns	1.10615	±	0.294055	ns	0.92743	±	0.20555	ns	1.06894	±	0.295924	ns	0.895158	±	0.125731	ns	0.845674	±	0.192535	ns	0.967986	±	0.265705	ns	0.811803	±	0.31268	ab	0.706352	±	0.103144	b	1.05173	±	0.183658	a
Alt2	4.38138	±	0.743291	ns	4.00035	±	0.91534	ns	4.38463	±	0.749807	ns	3.7549	±	0.475574	b	2.80412	±	0.253073	a	4.67401	±	0.809769	c	2.29251	±	0.352613	b	1.64956	±	0.24741	a	3.02255	±	0.745882	b	2.38383	±	0.611917	ab	1.84079	±	0.24311	a	5.0848	±	0.216225	b
N2	4.62857	±	0.861793	ns	4.30714	±	1.06288	ns	4.55849	±	0.819497	ns	3.45833	±	0.788077	ns	3.13833	±	0.400015	ns	4.00167	±	1.14626	ns	2.79667	±	0.456557	ab	2.62222	±	0.438451	a	3.715	±	1.90701	b	3.42286	±	0.417182	a	3.08611	±	0.461762	a	5.6625	±	0.634265	b
E2	0.961925	±	0.164702	ns	0.944653	±	0.179362	ns	0.971664	±	0.141213	ns	1.12065	±	0.224811	ns	0.918587	±	0.0939704	ns	1.23146	±	0.305496	ns	0.833764	±	0.146545	b	0.637447	±	0.0910146	a	0.892471	±	0.257773	b	0.693666	±	0.134693	ab	0.605572	±	0.0982439	a	0.90831	±	0.126174	b
Alt3	6.18165	±	0.920205	ns	5.55986	±	1.01897	ns	6.39609	±	0.958102	ns	5.11905	±	0.706272	b	3.67337	±	0.300407	a	7.0208	±	1.1741	c	2.77011	±	0.462819	b	1.85018	±	0.314962	a	4.62912	±	1.16613	c	3.05451	±	0.778288	b	1.94477	±	0.209705	a	6.69492	±	1.72759	c
N3	7.18056	±	1.48618	ns	6.14143	±	1.31313	ns	7.25825	±	1.93569	ns	4.79333	±	1.30067	ab	4.30833	±	0.568233	a	6.37333	±	1.3541	b	3.44667	±	0.540336	a	3.09167	±	0.557524	a	5.08	±	1.48758	b	4.82286	±	0.413743	b	3.63611	±	0.443462	a	8.35	±	2.19355	b
E3	0.881797	±	0.161317	ns	0.916188	±	0.110459	ns	0.924848	±	0.224597	ns	1.11495	±	0.224044	ns	0.885478	±	0.107332	ns	1.13832	±	0.265891	ns	0.812233	±	0.125091	b	0.607514	±	0.102133	a	0.9416	±	0.21857	b	0.639294	±	0.182343	ab	0.541523	±	0.0811551	a	0.814422	±	0.148193	b
ψH (Bar)	9.05	±	0.761942	ns	8.95	±	1.62361	ns	7.65	±	1.56436	ns	9.7	±	0.977525	b	7.4	±	0.752773	a	7.6	±	1.46818	a	7.1	±	1.37032	b	3.83333	±	0.717741	a	6	±	0.971825	b	7.7	±	1.71756	b	3.54167	±	1.13735	a	8.125	±	1.31498	b
Fotosintesis (umol/m2s)	5.783	±	1.7899	ns	5.385	±	2.41923	ns	7.946	±	2.86354	ns	5.311	±	0.791067	ns	5.209	±	2.63014	ns	7.335	±	3.19878	ns	7.23889	±	2.26522	b	3.11144	±	2.57786	a	7.743	±	2.4297	b	7.57	±	2.47081	b	1.153	±	0.876322	a	10.65	±	2.81023	b
Conductancia (mmol H2O/m2s)	70	±	30	ns	70	±	50	ns	120	±	70	ns	59.11	±	15.3313	ns	69.71	±	70	ns	100	±	70	ns	230	±	150	b	90	±	70	a	150	±	80	ab	180	±	100	b	40	±	30	a	200	±	200	b
CO2 intercelular (umol CO2/mol)	247	±	16	ns	250	±	20	ns	250	±	30	ns	230.1	±	14.3717	ns	260	±	20	ns	249.6	±	20	ns	318.333	±	15.3867	b	330	±	30	b	280	±	30	a	300	±	20	a	350	±	30	b	250	±	49.7293	ab
Transpiracion (mmol/m2s)	1.85	±	0.76251	ns	1.91	±	1.17729	ns	2.6125	±	1.22666	ns	1.657	±	0.392967	ns	1.928	±	1.4883	ns	2.3758	±	1.27207	ns	4.52778	±	1.71838	b	2.26483	±	1.43853	a	3.121	±	1.36875	ab	3.856	±	1.71257	b	1.38627	±	0.588685	a	3.83	±	2.6484	b
Cl-	1.17148	±	0.472023	b	1.20392	±	0.271069	b	0.16409	±	0.0192904	a	1.8837	±	0.4993	b	2.39772	±	0.436271	b	0.269946	±	0.0883646	a	2.08359	±	0.485925	b	2.41718	±	0.444035	b	0.261336	±	0.044155	a	4.26757	±	0.604041	b	5.83779	±	0.391823	c	0.49794	±	0.0762038	a
Ca	0.340476	±	0.0769405	ab	0.301754	±	0.0887351	a	0.380287	±	0.0542665	b	0.355369	±	0.0936184	a	0.325733	±	0.109318	a	0.503998	±	0.122808	b	0.330835	±	0.0356832	a	0.390136	±	0.106268	ab	0.479765	±	0.109973	b	0.399614	±	0.0650354	ab	0.343602	±	0.0904571	a	0.560562	±	0.143893	b
K	0.960906	±	0.276455	c	0.951774	±	0.183555	b	0.818047	±	0.281567	a	2.15664	±	0.400551	c	1.78069	±	0.368293	b	1.41215	±	0.376756	a	2.29385	±	0.467725	ns	2.04768	±	0.377595	ns	1.56414	±	0.407172	ns	1.2636	±	0.369683	ns	1.04702	±	0.330755	ns	1.41609	±	0.373204	ns
Mg	0.100464	±	0.018717	a	0.0931798	±	0.0223398	a	0.105412	±	0.0252138	b	0.0941246	±	0.0291248	ns	0.0945629	±	0.060229	ns	0.12654	±	0.0251035	ns	0.121606	±	0.0358414	ns	0.160003	±	0.0626921	ns	0.122088	±	0.0225966	ns	0.193296	±	0.0352188	ns	0.18054	±	0.0190157	ns	0.176671	±	0.0117377	ns
Na	0.308825	±	0.138484	b	0.481696	±	0.187712	c	0.168438	±	0.0385636	a	0.904409	±	0.27749	c	2.34575	±	0.590761	b	0.26216	±	0.0958088	a	1.87489	±	0.875082	b	2.33869	±	0.539735	b	0.267263	±	0.0994003	a	4.69555	±	1.09985	b	5.19169	±	0.501227	b	0.208988	±	0.0606802	a
P	0.0293185	±	0.00967677	ns	0.0349242	±	0.0093513	ns	0.0360717	±	0.00767633	ns	0.0772585	±	0.0189167	b	0.101265	±	0.0214369	b	0.0583647	±	0.015617	a	0.104596	±	0.0173806	b	0.124305	±	0.0223759	c	0.0628483	±	0.0154565	a	0.12761	±	0.0316018	b	0.107851	±	0.0169116	b	0.0610196	±	0.0144303	a
S	0.0723846	±	0.00823463	ns	0.0797172	±	0.0176867	ns	0.0908672	±	0.0321423	ns	0.0814416	±	0.0106921	a	0.133206	±	0.0507403	b	0.0997499	±	0.0383017	ab	0.174321	±	0.073325	ns	0.178112	±	0.0478257	ns	0.14035	±	0.0467891	ns	0.0650337	±	0.0163245	a	0.0688611	±	0.0334011	a	0.110039	±	0.0259098	b
Na/K	0.33467	±	0.131693	ab	0.527501	±	0.237138	b	0.229248	±	0.0945551	a	0.423534	±	0.119141	b	1.47069	±	0.446314	c	0.192712	±	0.0678192	a	0.894884	±	0.641554	b	1.1939	±	0.418058	b	0.182343	±	0.0887955	a	3.8327	±	0.742944	b	5.36334	±	1.6228	b	0.154513	±	0.05225	a
Na/Ca	0.906728	±	0.384228	ab	1.65477	±	0.643394	b	0.454837	±	0.133028	a	2.75082	±	1.21269	b	7.60516	±	1.9393	c	0.531926	±	0.170855	a	5.36196	±	2.56388	b	6.60242	±	1.79701	b	0.571604	±	0.218083	a	11.6721	±	1.20203	b	15.8948	±	3.79571	b	0.398933	±	0.160859	a
[truncated: 24 more columns]
