# Supplementary material for: Intra and Inter-specific Variability of Salt Tolerance Mechanisms in Diospyros Genus
Source: Front Plant Sci. 2020 Aug 7;11:1132. doi: 10.3389/fpls.2020.01132 (PMC7427203; doi:10.3389/fpls.2020.01132)
Supplement: Supplementary file 3 [file Table_2.xlsx]

## Sheet: Hoja1
	ESPECIE	Tolerancia	GERMINACION	JULIAN	Altura	Hojas	Nudos	Entrenudos	Altura	Hojas	Nudos	Entrenudos	Sintomas	Defol	Altura	Hojas	Nudos	Entrenudos	Sintomas	Defol	Altura	Hojas	Nudos	Entrenudos	Sintomas	Defol	Alt1	N1	E1	Alt2	N2	E2	Alt3	N3	E3	ψH (Bar)	Fotosintesis (umol/m2s)	Conductancia (mol H2O/m2s)	Conductancia (mmol H2O/m2s)	CO2 intercelular (umol CO2/mol)	Transpiracion (mmol/m2s)	Deficit de presion de vapor (kPa)	Humedad Relativa (%)	Cl-	Ca	K	Mg	Na	P
V1	4	1	2017-04-06	95	10.7	4	4	2.675	32.4	14	14	2.31429	0	0	49.8	23	23	2.16522	0	0	69.5	41	41	1.69512	0	0	3.02804	3.5	0.865154	4.65421	5.75	0.809427	6.49533	10.25	0.63369	10	7.67	0.0951	95.1	248	1.93	2.08	31.39	1.16785	0.28132	0.787246	0.0750854	0.383206	0.0307746
V13	4	1	2017-04-06	95	8.9	4	4	2.225	36	15	15	2.4	0	0	55.2	25	25	2.208	0	0	67.2	31	36	1.86667	0	0.138889	4.04494	3.75	1.07865	6.20225	6.25	0.99236	7.55056	9	0.838951	9	5.1	0.0573	57.3	237	1.42	2.5	28.08	2.26471	0.324965	1.40094	0.0938571	0.53835	0.0330528
V20	4	1	2017-03-24	82	13.4	7	7	1.91429	45.2	22	22	2.05455	0	0	59.5	23	23	2.58696	0	0	79.3	39	42	1.8881	0	0.0714286	3.37313	3.14286	1.07327	4.4403	3.28571	1.3514	5.91791	6	0.986318	10	5.56	0.055	55	218	1.27	2.33	28.46	1.50763	0.319673	1.01276	0.0949662	0.355875	0.02413
V47	4	1	2017-03-29	87	8.2	6	6	1.36667	24.7	13	13	1.9	0	0	38.1	28	28	1.36071	0	0	63	45	45	1.4	0	0	3.0122	2.16667	1.39024	4.64634	4.66667	0.995645	7.68293	7.5	1.02439	9	8.16	0.109	109	253	2.56	2.41	31.08	0.751685	0.294366	1.50248	0.122991	0.110756	0.0249019
V64	4	1	2017-03-24	82	12.5	6	6	2.08333	41.6	18	18	2.31111	0	0	51	25	25	2.04	0	0	61.4	41	41	1.49756	0	0	3.328	3	1.10933	4.08	4.16667	0.9792	4.912	6.83333	0.718829	9.5	4.93	0.0569	56.9	240	1.43	2.54	27.14	0.746855	0.315802	0.845952	0.0766706	0.164777	0.0165144
V76	4	1	2017-04-06	95	10	4	4	2.5	30	13	13	2.30769	0	0	43.5	18	18	2.41667	0	0	60.2	26	26	2.31538	0	0	3	3.25	0.923077	4.35	4.5	0.966667	6.02	6.5	0.926154	9.5	4.46	0.0509	50.9	239	1.36	2.68	27.15	1.27688	0.326103	0.744384	0.104537	0.23211	0.0193171
V85	4	1	2017-03-21	79	14.3	9	9	1.58889	43	23	23	1.86957	0	0	52.3	36	36	1.45278	0	0	89.2	50	50	1.784	0	0	3.00699	2.55556	1.17665	3.65734	4	0.914336	6.23776	5.55556	1.1228	9	2.9	0.0373	37.3	256	1.12	2.99	25.15	1.32275	0.49025	0.971456	0.122591	0.475699	0.0466809
V104	4	1	2017-03-27	85	12.5	6	6	2.08333	31.2	15	15	2.08	0	0	49.5	25	25	1.98	0	0	79.8	42	42	1.9	0	0	2.496	2.5	0.9984	3.96	4.16667	0.9504	6.384	7	0.912	7.5	7.57	0.104	104	256	2.85	2.8	29.3	0.674663	0.257914	0.791031	0.103378	0.19983	0.0220798
V115	4	1	2017-04-12	101	12	4	4	3	25	12	12	2.08333	0	0	42.5	20	20	2.125	0	0	60.8	30	30	2.02667	0	0	2.08333	3	0.694444	3.54167	5	0.708333	5.06667	7.5	0.675556	8.5	7.34	0.127	127	281	3.25	2.63	30.56	0.973428	0.324779	0.70251	0.0852806	0.256687	0.0350123
V125	4	1	2017-04-03	92	14.2	6	6	2.36667	47	21	21	2.2381	0	0	60.8	27	27	2.25185	0	0	78.8	32	34	2.31765	0	0.0588235	3.30986	3.5	0.945674	4.28169	4.5	0.951487	5.5493	5.66667	0.979287	8.5	4.14	0.0487	48.7	243	1.31	2.69	26.15	1.02831	0.469585	0.850296	0.125287	0.370958	0.0407212
V6	4	2	2017-03-21	79	13.7	8	8	1.7125	46.6	21	21	2.21905	1	0	58.2	26	26	2.23846	1	0	64.8	30	38	1.70526	1	0.210526	3.40146	2.625	1.29579	4.24818	3.25	1.30713	4.72993	4.75	0.995774	9	1.87	0.0189	18.9	228	0.482	2.54	26.45	1.39112	0.239789	0.811733	0.0774645	0.547656	0.0329644
V8	4	2	2017-04-03	92	10.3	6	6	1.71667	27.7	17	17	1.62941	1	0	42.2	30	30	1.40667	2	0	57.7	38	41	1.40732	2	0.0731707	2.68932	2.83333	0.949172	4.09709	5	0.819417	5.60194	6.83333	0.819796	9.5	4.54	0.0469	46.9	226	1.14	2.44	28.16	0.732747	0.162206	0.675122	0.0772	0.277164	0.0282669
V26	4	2	2017-03-23	81	11	6	6	1.83333	28.5	16	16	1.78125	1	0	40	23	23	1.73913	1	0	57.8	37	37	1.56216	1	0	2.59091	2.66667	0.971591	3.63636	3.83333	0.948617	5.25455	6.16667	0.852088	8.5	8.15	0.113	113	256	3.05	2.76	29.95	1.16866	0.296276	0.920267	0.0820336	0.378032	0.0232575
V35	4	2	2017-03-24	82	13.1	7	7	1.87143	37	18	18	2.05556	2	0	53	29	29	1.82759	1	0	68.6	35	42	1.63333	1	0.166667	2.82443	2.57143	1.09839	4.0458	4.14286	0.976573	5.23664	6	0.872774	8.5	2.38	0.0293	29.3	251	0.848	2.89	25.01	1.31681	0.264509	0.758301	0.0753603	0.722434	0.0488006
V36	4	2	2017-03-27	85	10	4	4	2.5	37.8	20	20	1.89	2	0	52.5	27	27	1.94444	2	0	69.3	36	36	1.925	2	0	3.78	5	0.756	5.25	6.75	0.777778	6.93	9	0.77	9.5	3.95	0.0435	43.5	234	1.23	2.83	26.12	1.4418	0.410133	1.2112	0.0852775	0.492114	0.032901
V68	4	2	2017-03-29	87	9.9	5	5	1.98	27.5	14	14	1.96429	2	0	38.5	20	20	1.925	2	0	53.2	25	31	1.71613	2	0.193548	2.77778	2.8	0.992063	3.88889	4	0.972222	5.37374	6.2	0.866732	9.5	8.7	0.104	104	238	2.57	2.53	30.76	1.33387	0.294373	0.973382	0.0907002	0.628389	0.0234721
V72	4	2	2017-03-24	82	16	10	10	1.6	44.3	24	24	1.84583	1	0	51.6	35	35	1.47429	2	0	63.3	36	40	1.5825	2	0.1	2.76875	2.4	1.15365	3.225	3.5	0.921429	3.95625	4	0.989062	12.5	4.33	0.0506	50.6	241	1.42	2.82	26.79	1.17232
V80	4	2	2017-03-27	85	7.7	6	6	1.28333	30	14	14	2.14286	2	0	43.6	31	31	1.40645	2	0	58	30	39	1.48718	2	0.230769	3.8961	2.33333	1.66976	5.66234	5.16667	1.09594	7.53247	6.5	1.15884	9	5.01	0.055	55	232	1.53	2.79	27.27	1.57245	0.40825	1.00072	0.103963	0.72288	0.0449841
V93	4	2	2017-03-24	82	15.6	7	7	2.22857	31.6	16	16	1.975	0	0	52.4	24	24	2.18333	2	0	82.7	32	40	2.0675	2	0.2	2.02564	2.28571	0.886218	3.35897	3.42857	0.979701	5.30128	5.71429	0.927724	6.5	7.37	0.0908	90.8	243	2.52	2.82	28.87	1.12167	0.405108	1.01755	0.1462	0.34841	0.0441978
V101	4	2	2017-04-03	92	11	4	4	2.75	16.3	10	10	1.63	0	0	28.5	16	16	1.78125	0	0	62.5	25	25	2.5	1	0	1.48182	2.5	0.592727	2.59091	4	0.647727	5.68182	6.25	0.909091	7	7.55	0.191	191	310	4.31	2.37	33.58	0.787728	0.235145	1.1977	0.100419	0.218183	0.0354738
VC3	4		2017-04-02	91	13	4	4	3.25	39	12	12	3.25	0	0	63.2	19	19	3.32632	0	0	92.6	32	32	2.89375	0	0	3	3	1	4.86154	4.75	1.02348	7.12308	8	0.890385	10.5	6.77	0.0694	69.4	218	1.88	2.72	32.2	0.157233	0.295798	0.693647	0.0916402	0.147062	0.028782
VC4	4		2017-03-21	79	15	7	7	2.14286	43.6	20	20	2.18	0	0	66.3	29	29	2.28621	0	0	97.4	50	50	1.948	0	0	2.90667	2.85714	1.01733	4.42	4.14286	1.0669	6.49333	7.14286	0.909067	8	10.9	0.128	128	233	2.89	2.3	34.78	0.162888	0.372112	0.77309	0.0690719	0.203422	0.0491941
VC5	4		2017-04-03	92	14.7	5	5	2.94	34.9	15	15	2.32667	0	0	58.2	25	25	2.328	0	0	91.3	39	39	2.34103	0	0	2.37415	3	0.791383	3.95918	5	0.791837	6.21088	7.8	0.796267	7	11	0.196	196	279	3.94	2.11	37.82	0.169205	0.321178	0.682455	0.116229	0.186421	0.0342342
VC6	4		2017-03-21	79	19.5	9	9	2.16667	54.1	20	20	2.705	0	0	73.8	32	32	2.30625	0	0	94.6	43	43	2.2	0	0	2.77436	2.22222	1.24846	3.78462	3.55556	1.06442	4.85128	4.77778	1.01538	8	5.78	0.0608	60.8	224	1.56	2.57	30.84	0.197316	0.353806	0.584843	0.114362	0.243286	0.0398163
VC7	4		2017-03-27	85	18.5	6	6	3.08333	55	17	17	3.23529	0	0	76.7	28	28	2.73929	0	0	108.5	48	48	2.26042	0	0	2.97297	2.83333	1.04928	4.14595	4.66667	0.888417	5.86486	8	0.733108	7.5	9.01	0.141	141	268	3.08	2.25	34.21	0.181311	0.424752	0.848853	0.123257	0.176984	0.0411646
VC9	4		2017-04-06	95	14.5	5	5	2.9	38.8	16	16	2.425	0	0	60.5	24	24	2.52083	0	0	91.3	45	45	2.02889	0	0	2.67586	3.2	0.836207	4.17241	4.8	0.869253	6.29655	9	0.699617	7.5	9.28	0.113	113	240	2.69	2.42	34.08	0.154321	0.335328	0.671978	0.089462	0.165597	0.0349452
VC11	4		2017-03-21	79	13.9	7	7	1.98571	29.6	13	13	2.27692	0	0	46.3	26	26	1.78077	0	0	85.8	38	38	2.25789	0	0	2.1295	1.85714	1.14665	3.33094	3.71429	0.89679	6.17266	5.42857	1.13707	5	11.5	0.254	254	295	4.99	2.1	39.95	0.142229	0.420207	1.08731	0.148501	0.110977	0.0269417
VC13	4		2017-04-03	92	11.2	5	5	2.24	44.1	17	17	2.59412	0	0	67.4	32	32	2.10625	0	0	96.3	53	53	1.81698	0	0	3.9375	3.4	1.15809	6.01786	6.4	0.94029	8.59821	10.6	0.811152	6	7.05	0.109	109	271	2.65	2.47	33.7	0.166795	0.388732	0.715942	0.112376	0.133505	0.0446094
VC14	4		2017-04-05	94	17.4	6	6	2.9	50.4	17	17	2.96471	0	0	72.5	28	28	2.58929	0	0	106	45	45	2.35556	0	0	2.89655	2.83333	1.02231	4.16667	4.66667	0.892857	6.09195	7.5	0.812261	7.5	5.41	0.055	55	219	1.62	2.94	28.88	0.13113	0.423792	0.614061	0.0690876	0.180698	0.0259112
VC15	4		2017-03-27	85	15.5	9	9	1.72222	56.2	24	24	2.34167	0	0	77.3	35	35	2.20857	0	0	97	36	39	2.48718	0	0.0769231	3.62581	2.66667	1.35968	4.9871	3.88889	1.2824	6.25806	4.33333	1.44417	9.5	2.76	0.028	28	223	0.825	2.92	27.17	0.178473	0.467161	1.50829	0.120135	0.13643	0.0351185
H2	1	1	2017-03-19	77	14.2	5	5	2.84	29.3	11	11	2.66364	1	0	39.1	14	14	2.79286	1	0	55.2	18	18	3.06667	1	0	2.06338	2.2	0.9379	2.75352	2.8	0.9834	3.88732	3.6	1.07981	11	4.86	0.0617	61.7	249	1.85	3.02	26.17	2.54932	0.335822	2.24818	0.101	1.37061	0.0816144
H23	1	1	2017-03-23	81	15.9	5	5	3.18	40.6	12	12	3.38333	1	0	53.4	16	16	3.3375	1	0	71.9	21	21	3.42381	1	0	2.55346	2.4	1.06394	3.35849	3.2	1.04953	4.52201	4.2	1.07667	10.5	4.3	0.0428	42.8	218	1.27	2.97	26.03	1.52833	0.244492	1.48178	0.0603219	0.837501	0.0512686
H45	1	1	2017-03-21	79	10.1	5	5	2.02	29	12	12	2.41667	1	0	37.7	15	15	2.51333	1	0	47	12	16	2.9375	1	0.25	2.87129	2.4	1.19637	3.73267	3	1.24422	4.65347	3.2	1.45421	8.5	5.45	0.0555	55.5	220	1.64	2.97	27.23	2.06037	0.260983	2.44125	0.0909806	1.25702	0.0989581
H48	1	1	2017-03-27	85	12.2	5	5	2.44	34.8	11	11	3.16364	1	0	51.3	18	18	2.85	1	0	68.7	23	23	2.98696	1	0	2.85246	2.2	1.29657	4.20492	3.6	1.16803	5.63115	4.6	1.22416	10	5.57	0.0636	63.6	236	1.83	2.9	27.44	2.08986	0.341772	2.28037	0.0707335	0.575432	0.0582275
H59	1	1	2017-03-24	82	12.2	4	4	3.05	30	15	15	2	1	0	45	22	22	2.04545	1	0	61.6	30	30	2.05333	1	0	2.45902	3.75	0.655738	3.68852	5.5	0.670641	5.04918	7.5	0.673224	9	4.82	0.0488	48.8	220	1.43	2.94	26.94	1.14432	0.405538	1.90941	0.113304	0.661357	0.0767502
H75	1	1	2017-03-21	79	14.6	6	6	2.43333	41.2	14	14	2.94286	1	0	57	18	18	3.16667	1	0	76	29	29	2.62069	1	0	2.82192	2.33333	1.20939	3.90411	3	1.30137	5.20548	4.83333	1.077	9.5	6.25	0.0645	64.5	221	1.81	2.83	28.07	2.27389	0.344109	2.96162	0.0873707	1.08624	0.102489
H89	1	1	2017-03-21	79	11.5	4	4	2.875	23.7	10	10	2.37	1	0	40	14	14	2.85714	1	0	68.5	23	23	2.97826	1	0	2.06087	2.5	0.824348	3.47826	3.5	0.993789	5.95652	5.75	1.03592	8	6.97	0.0981	98.1	261	2.59	2.69	29.41	0.997095	0.318261	2.07113	0.154301	0.623992	0.0843509
H103	1	1	2017-03-24	82	12.4	4	4	3.1	31.5	11	11	2.86364	1	0	48.1	15	15	3.20667	0	0	65.3	19	23	2.83913	1	0.173913	2.54032	2.75	0.923754	3.87903	3.75	1.03441	5.26613	5.75	0.915849	10.5	5.1	0.0531	53.1	224	1.42	2.69	27.5	1.97206	0.517071	2.34712	0.0914305	0.943511	0.0906136
H106	1	1	2017-03-21	79	11.2	5	5	2.24	33.6	12	12	2.8	1	0	48.8	17	17	2.87059	1	0	70	23	25	2.8	1	0.08	3	2.4	1.25	4.35714	3.4	1.28151	6.25	5	1.25	9.5	4.73	0.0505	50.5	228	1.35	2.68	27.19	2.15891	0.502677	1.8347	0.115144	0.672346	0.0485965
H128	1	1	2017-03-24	82	13	6	6	2.16667	40.6	11	11	3.69091	1	0	54.5	17	17	3.20588	1	0	62	19	21	2.95238	1	0.0952381	3.12308	1.83333	1.7035	4.19231	2.83333	1.47964	4.76923	3.5	1.36264	10.5	5.06	0.0525	52.5	224	1.38	2.63	27.39	2.06284	0.282964	1.99087	0.0566591	1.01608	0.0797157
H10	1	2	2017-03-25	83	17.3	5	5	3.46	32.7	10	10	3.27	1	0	38.7	12	12	3.225	3	0	43	9	13	3.30769	3	0.307692	1.89017	2	0.945087	2.23699	2.4	0.932081	2.48555	2.6	0.95598	8.5	5.09	0.0633	63.3	246	1.95	3.1	26.46	2.41602	0.452651	1.55762	0.117733	2.0191	0.0786999
H16	1	2	2017-03-27	85	16.1	5	5	3.22	36.5	13	13	2.80769	2	0	44.6	17	17	2.62353	3	0	51.7	17	18	2.87222	3	0.0555556	2.26708	2.6	0.871954	2.77019	3.4	0.814761	3.21118	3.6	0.891994	7.5	2.38	0.0396	39.6	285	1.14	2.87	26.09	3.3895	0.268019	1.00651	0.109069	4.31954	0.102321
H26	1	2	2017-03-19	77	16.6	5	5	3.32	34	12	12	2.83333	2	0	42.2	13	15	2.81333	3	0.133333	55	11	23	2.3913	4	0.521739	2.04819	2.4	0.853414	2.54217	3	0.84739	3.31325	4.6	0.720272	7.5	7.26	0.122	122	277	3.32	2.79	30.87	3.33883	0.361857	2.20772	0.108603	2.19259	0.0783967
H99	1	2	2017-03-21	79	10.3	4	4	2.575	23	10	10	2.3	2	0	32.9	15	15	2.19333	2	0	40.5	17	17	2.38235	3	0	2.23301	2.5	0.893204	3.19417	3.75	0.85178	3.93204	4.25	0.925186	7	3.82	0.0489	48.9	253	1.43	2.92	27.11	2.71996	0.278	2.22052	0.0650232	2.19826	0.105324
H53	1	2	2017-03-21	79	16.4	6	6	2.73333	40.5	11	11	3.68182	1	0	49.2	14	14	3.51429	3	0	66.5	13	20	3.325	2	0.35	2.46951	1.83333	1.34701	3	2.33333	1.28571	4.05488	3.33333	1.21646	8	5.24	0.0567	56.7	229	1.68	2.98	27.44	1.59192	0.378776	1.86464	0.0994821	1.00478	0.0635333
H66	1	2	2017-03-24	82	17.1	5	5	3.42	42.2	14	14	3.01429	2	0	51.2	17	17	3.01176	3	0	73.4	25	25	2.936	3	0	2.46784	2.8	0.88137	2.99415	3.4	0.880633	4.2924	5	0.85848	8.5	5.85	0.0768	76.8	253	2.21	2.91	28.24	2.18367	0.291045	1.86688	0.0908233	2.44489	0.103335
H77	1	2	2017-03-26	84	18.7	5	5	3.74	33.5	11	11	3.04545	1	0	39	13	13	3	3	0	52.1	19	19	2.74211	3	0	1.79144	2.2	0.814293	2.08556	2.6	0.802139	2.7861	3.8	0.733183	7	6.62	0.0783	78.3	240	2.09	2.71	28.98	2.4027	0.342734	1.95214	0.0635806	2.49375	0.147425
H80	1	2	2017-03-21	79	17.2	5	5	3.44	39.8	13	13	3.06154	2	0	52.2	17	17	3.07059	3	0	66.7	22	23	2.9	3	0.0434783	2.31395	2.6	0.889982	3.03488	3.4	0.892613	3.87791	4.6	0.843023	7	4.24	0.0605	60.5	266	1.69	2.82	27.62	1.99837	0.276756	1.89142	0.107655	2.26177	0.128962
H107	1	2	2017-03-27	85	14.8	5	5	2.96	33.6	10	10	3.36	2	0	46	13	13	3.53846	3	0	61.5	13	19	3.23684	2	0.315789	2.27027	2	1.13514	3.10811	2.6	1.19543	4.15541	3.8	1.09353	6.5	5.61	0.0734	73.4	255	1.77	2.45	28.48	2.00339	0.336899	1.50459	0.0792218	2.34857	0.122012
H108	1	2	2017-03-27	85	8	2	2	4	18	7	7	2.57143	1	0	24.6	9	9	2.73333	2	0	37	15	15	2.46667	3	0	2.25	3.5	0.642857	3.075	4.5	0.683333	4.625	7.5	0.616667	6.5	5.98	0.0776	77.6	252	2	2.62	28.96	1.93285	0.270596	1.73487	0.104438	2.17425	0.0826441
HC2	1		2017-03-21	79	13.2	4	4	3.3	26.6	14	14	1.9	0	0	41.6	19	19	2.18947	0	0	64.7	29	29	2.23103	0	0	2.01515	3.5	0.575758	3.15152	4.75	0.663477	4.90152	7.25	0.676071	7	13.8	0.288	288	288	5.35	2	40.77	0.254191	0.549348	1.93889	0.124035	0.20019	0.0381078
HC6	1		2017-03-21	79	9	3	3	3	20.5	8	8	2.5625	0	0	39	10	10	3.9	0	0	66	20	20	3.3	0	0	2.27778	2.66667	0.854167	4.33333	3.33333	1.3	7.33333	6.66667	1.1	6	9.59	0.151	151	269	3.42	2.34	36.17	0.222922	0.46935	1.53238	0.160619	0.251466	0.055775
HC7	1		2017-03-25	83	10.1	4	4	2.525	35.4	12	12	2.95	0	0	54.5	17	17	3.20588	0	0	74.9	27	27	2.77407	0	0	3.50495	3	1.16832	5.39604	4.25	1.26966	7.41584	6.75	1.09864	7.5	4.07	0.047	47	241	1.21	2.56	30.37	0.254105	0.487924	1.44625	0.138904	0.183544	0.0653069
HC8	1		2017-03-26	84	11.5	4	4	2.875	31	9	9	3.44444	0	0	51.5	11	11	4.68182	0	0	84.3	24	24	3.5125	0	0	2.69565	2.25	1.19807	4.47826	2.75	1.62846	7.33043	6	1.22174	8.5	8.09	0.105	105	250	2.32	2.25	33.87	0.237099	0.322157	0.854574	0.0969761	0.189764	0.0380846
HC9	1		2017-03-24	82	17.1	6	6	2.85	43.4	12	12	3.61667	0	0	62	17	17	3.64706	0	0	90.1	29	29	3.1069	0	0	2.53801	2	1.26901	3.62573	2.83333	1.27967	5.26901	4.83333	1.09014	8	7.65	0.0817	81.7	223	2.21	2.73	31.44	0.255996	0.482084	1.3437	0.0831307	0.344017	0.063358
HC11	1		2017-03-27	85	11.4	6	6	1.9	31.4	12	12	2.61667	0	0	53.4	18	18	2.96667	0	0	87.6	28	28	3.12857	0	0	2.75439	2	1.37719	4.68421	3	1.5614	7.68421	4.66667	1.64662	7.5	7.8	0.114	114	264	2.69	2.39	34.25	0.235849	0.479064	1.4534	0.129552	0.195961	0.0540883
HC12	1		2017-03-21	79	7.9	2	2	3.95	26.2	9	9	2.91111	0	0	45.5	12	12	3.79167	0	0	58.5	17	17	3.44118	0	0	3.31646	4.5	0.73699	5.75949	6	0.959916	7.40506	8.5	0.871184	6.5	8.63	0.0872	87.2	214	2.28	2.64	32.69	0.261675	0.695138	1.298	0.15351	0.219386	0.0694011
HC13	1		2017-03-28	86	13.2	5	5	2.64	45.9	16	16	2.86875	0	0	68.2	23	23	2.96522	0	0	96.3	32	32	3.00937	0	0	3.47727	3.2	1.08665	5.16667	4.6	1.12319	7.29545	6.4	1.13991	6	2.15	0.0313	31.3	271	0.898	2.84	28.94	0.221061	0.718421	2.07325	0.148294	0.480889	0.0913952
HC14	1		2017-03-24	82	13.9	6	6	2.31667	52.7	15	15	3.51333	0	0	67.9	19	19	3.57368	0	0	92.2	28	28	3.29286	0	0	3.79137	2.5	1.51655	4.88489	3.16667	1.5426	6.63309	4.66667	1.42138	11	5.4	0.0648	64.8	244	1.64	2.54	30.17	0.518276	0.397815	1.01908	0.123113	0.332819	0.0576331
HC15	1		2017-03-24	82	10	3	3	3.33333	27.2	9	9	3.02222	0	0	52.6	16	16	3.2875	0	0	89.4	24	24	3.725	0	0	2.72	3	0.906667	5.26	5.33333	0.98625	8.94	8	1.1175	8	6.17	0.068	68	232	1.74	2.58	30.19	0.23829	0.43868	1.16199	0.10727	0.22356	0.0504968
K10	2	1	2017-03-21	79	13.1	5	5	2.62	23.5	11	11	2.13636	1	0	26.5	16	16	1.65625	2	0	34.6	20	20	1.73	2	0	1.79389	2.2	0.815406	2.0229	3.2	0.632156	2.64122	4	0.660305	8	6.89	0.156	156	304	3.27	2.17	33.58	2.12559	0.343307	2.62716	0.12514	1.86953	0.119759
K17	2	1	2017-03-20	78	11.6	5	5	2.32	23	9	9	2.55556	1	0	24.2	12	12	2.01667	2	0	27	15	16	1.6875	2	0.0625	1.98276	1.8	1.10153	2.08621	2.4	0.869253	2.32759	3.2	0.727371	4.5	3.45	0.105	105	329	2.12	2.06	30.61	2.51333	0.387268	3.09305	0.182636	2.14805	0.113565
K41	2	1	2017-03-21	79	10.9	4	4	2.725	17.5	8	8	2.1875	1	0	21	13	13	1.61538	1	0	25	14	14	1.78571	2	0	1.6055	2	0.802752	1.92661	3.25	0.592802	2.29358	3.5	0.655308	7.5	5.5	0.185	185	328	4.19	2.37	34.51	2.60459		1.81219	0.100889	2.75707	0.103974
K71	2	1	2017-03-19	77	11.3	5	5	2.26	22.6	12	12	1.88333	2	0	31.2	15	15	2.08	2	0	36.8	16	19	1.93684	1	0.157895	2	2.4	0.833333	2.76106	3	0.920354	3.25664	3.8	0.85701	9.5	9.4	0.196	196	294	4.41	2.36	34.96	1.85495	0.318422	2.48848	0.0758947	1.21944	0.0815563
K81	2	1	2017-03-20	78	9.7	5	5	1.94	18.5	9	9	2.05556	1	0	23	13	13	1.76923	1	0	27.5	10	14	1.96429	2	0.285714	1.90722	1.8	1.05956	2.37113	2.6	0.911975	2.83505	2.8	1.01252	7.5	7.97	0.242	242	318	5.41	2.37	37.11	2.35535	0.357849	2.67799	0.129455	1.97365	0.0938933
K89	2	1	2017-03-20	78	9.7	6	6	1.61667	15.4	11	11	1.4	1	0	18.5	13	13	1.42308	2	0	25.6	19	19	1.34737	1	0	1.58763	1.83333	0.865979	1.90722	2.16667	0.880254	2.63918	3.16667	0.833424	5.5	10.5	0.615	615	342	8.4	1.62	45.63	1.44591	0.288221	2.36496	0.125233	1.18812	0.0839839
K91	2	1	2017-03-24	82	8.9	4	4	2.225	18.5	9	9	2.05556	1	0	21.4	9	9	2.37778	2	0	23.3	9	11	2.11818	2	0.181818	2.07865	2.25	0.923845	2.40449	2.25	1.06866	2.61798	2.75	0.951992	7	7.16	0.185	185	312	3.97	2.24	34.92	1.6898	0.367675	2.08924	0.0676575	1.05007	0.0895615
K92	2	1	2017-03-21	79	10.3	4	4	2.575	21.5	10	10	2.15	2	0	30.5	14	14	2.17857	3	0	39.5	17	17	2.32353	2	0	2.08738	2.5	0.834951	2.96117	3.5	0.846047	3.83495	4.25	0.902342	7.5	9.1	0.227	227	307	4.61	2.14	36.35	1.91951	0.29979	2.37083	0.118152	1.39307	0.12439
K104	2	1	2017-03-22	80	12	5	5	2.4	24.2	10	10	2.42	2	0	28.4	13	13	2.18462	2	0	30	12	15	2	3	0.2	2.01667	2	1.00833	2.36667	2.6	0.910256	2.5	3	0.833333	6.5	5.18	0.186	186	331	4.37	2.45	34.72	2.84889	0.326672	1.53311	0.169652	3.84682	0.131418
K128	2	1	2017-03-22	80	10.2	4	4	2.55	16.2	9	9	1.8	1	0	21.6	12	12	1.8	1	0	28.1	16	16	1.75625	2	0	1.58824	2.25	0.705882	2.11765	3	0.705882	2.7549	4	0.688725	7.5								1.47796	0.288314	1.88146	0.121349	1.30304	0.103859
K21	2	2	2017-03-21	79	9.9	4	4	2.475	12.1	4	4	3.025	0	0	15.3	9	9	1.7	1	0	17.3	8	11	1.57273	3	0.272727	1.22222	1	1.22222	1.54545	2.25	0.686869	1.74747	2.75	0.635445	2	0.851	0.0524	52.4	358	1.28	2.44	28.03	2.75374	0.445375	1.85465	0.218706	2.4961	0.127564
K24	2	2	2017-03-19	77	9.1	3	3	3.03333	15.3	8	8	1.9125	2	0	15.8	10	10	1.58	2	0	17.8	6	9	1.97778	3	0.333333	1.68132	2.66667	0.630495	1.73626	3.33333	0.520879	1.95604	3	0.652015	4.5	3.42	0.128	128	336	2.91	2.33	32.44	2.89409	0.530169	1.75953	0.189787	3.03022	0.158763
K33	2	2	2017-03-24	82	10.2	4	4	2.55	15.6	7	7	2.22857	1	0	18.4	10	10	1.84	2	0	23.3	13	15	1.55333	1	0.133333	1.52941	1.75	0.87395	1.80392	2.5	0.721569	2.28431	3.75	0.60915	4.5	7.11	0.168	168	305	3.96	2.44	32.87	1.70404		2.30767	0.125959	1.64411	0.129823
K39	2	2	2017-03-27	85	10.8	4	4	2.7	14	7	7	2	1	0	15.7	11	11	1.42727	2	0	17.4	11	15	1.16	3	0.266667	1.2963	1.75	0.740741	1.4537	2.75	0.52862	1.61111	3.75	0.42963	4	2.13	0.0536	53.6	317	1.49	2.78	27.55	2.8125	0.313194	1.70333	0.120884	2.79149	0.125851
K40	2	2	2017-03-21	79	12.8	5	5	2.56	19.5	10	10	1.95	2	0	19.4	11	11	1.76364	3	0	19.8	13	13	1.52308	3	0	1.52344	2	0.761719	1.51562	2.2	0.68892	1.54688	2.6	0.594952	4	1.97	0.0603	60.3	328	1.69	2.81	28.02	2.06226	0.302485	1.84288	0.105385	1.69363	0.113729
K43	2	2	2017-03-24	82	11	5	5	2.2	17	8	8	2.125	1	0	18.6	13	13	1.43077	2	0	21.6	13	13	1.66154	2	0	1.54545	1.6	0.965909	1.69091	2.6	0.65035	1.96364	2.6	0.755245	4.5	3.95	0.0915	91.5	308	2.49	2.75	30.36	2.53684	0.435945	2.61736	0.26493	2.98138	0.14624
K45	2	2	2017-03-21	79	9.7	5	5	1.94	20	9	9	2.22222	1	0	19.8	14	14	1.41429	2	0	19.7	12	13	1.51538	3	0.0769231	2.06186	1.8	1.14548	2.04124	2.8	0.729013	2.03093	2.6	0.781126	3.5	0.0996	0.0227	22.7	375	0.685	2.98	25.7	1.81632	0.271149	1.41178	0.125227	2.83423	0.136172
K72	2	2	2017-03-27	85	8.7	3	3	2.9	15	7	7	2.14286	1	0	18.7	10	10	1.87	2	0	21.8	11	12	1.81667	2	0.0833333	1.72414	2.33333	0.738916	2.14943	3.33333	0.644828	2.50575	4	0.626437	3.5	8.42	0.251	251	316	5.78	2.45	37.58	2.29134	0.279975	2.43788	0.0881549	1.65852	0.0942182
K95	2	2	2017-03-21	79	8.3	4	4	2.075	13	9	9	1.44444	1	0	13.3	10	10	1.33	2	0	15	11	15	1	2	0.266667	1.56627	2.25	0.696118	1.60241	2.5	0.640964	1.80723	3.75	0.481928	3.5	1.99	0.0759	75.9	340	1.89	2.51	29.77	2.52074	0.52807	1.97464	0.199996	2.57068	0.144865
K113	2	2	2017-03-22	80	7.6	3	3	2.53333	10	6	6	1.66667	1	0	10.3	9	9	1.14444	1	0	13	9	9	1.44444	2	0	1.31579	2	0.657895	1.35526	3	0.451754	1.71053	3	0.570175	4	3.39	0.0874	87.4	317	2.21	2.56	30.06	1.91239		1.85735	0.0961075	1.73899	0.0939348
K125	2	2	2017-03-25	83	13.5	5	5	2.7	18	9	9	2	1	0	19.2	11	11	1.74545	2	0	19.3	13	14	1.37857	3	0.0714286	1.33333	1.8	0.740741	1.42222	2.2	0.646465	1.42963	2.8	0.510582	4.5	0.0167	0.0212	21.2	379	0.683	3.17	25.53	2.80494	0.491963	2.55316	0.255926	2.48827	0.131437
K127	2	2	2017-03-22	80	9.2	4	4	2.3	11.2	5	5	2.24	2	0	13.6	8	8	1.7	1	0	14.8	7	10	1.48	2	0.3	1.21739	1.25	0.973913	1.47826	2	0.73913	1.6087	2.5	0.643478	3.5	3.99	0.077	77	295	2.11	2.75	30.1	2.897	0.303037	2.25194	0.128969	2.13667	0.0890668
KC1	2		2017-03-24	82	7.2	2	2	3.6	14.8	7	7	2.11429	0	0	15.3	6	6	2.55	0	0	30.7	15	15	2.04667	0	0	2.05556	3.5	0.587302	2.125	3	0.708333	4.26389	7.5	0.568519	6	6.29	0.224	224	331	4.41	2.08	38.73	0.236935	0.5317	1.63091	0.140869	0.413501	0.0890953
KC3	2		2017-03-21	79	10.4	4	4	2.6	22	9	9	2.44444	0	0	30.1	14	14	2.15	0	0	46.3	20	20	2.315	0	0	2.11538	2.25	0.940171	2.89423	3.5	0.826923	4.45192	5	0.890385	5	12.1	0.227	227	282	4.41	2.06	38.88	0.332226	0.576485	1.56756	0.114548	0.292814	0.0768132
KC5	2		2017-03-24	82	12.7	5	5	2.54	27	12	12	2.25	0	0	27.2	16	16	1.7	0	0	54.7	19	19	2.87895	0	0	2.12598	2.4	0.885827	2.14173	3.2	0.669291	4.30709	3.8	1.13344	5	9.69	0.211	211	297	4.2	2.09	38.52	0.253115	0.429487	1.18515	0.114584	0.460443	0.0601858
KC6	2		2017-03-24	82	6.5	2	2	3.25	16.5	8	8	2.0625	0	0	23.6	18	18	1.31111	0	0	36.8	15	15	2.45333	0	0	2.53846	4	0.634615	3.63077	9	0.403419	5.66154	7.5	0.754872	6.5	7.8	0.114	114	264	2.69	2.39	34.25	0.173034	0.359003	1.54433	0.100877	0.195222	0.0532232
KC7	2		2017-03-21	79	11.3	5	5	2.26	32.2	13	13	2.47692	0	0	44	18	18	2.44444	0	0	60	24	24	2.5	0	0	2.84956	2.6	1.09598	3.89381	3.6	1.08161	5.30973	4.8	1.10619	7.5	4.08	0.0615	61.5	273	1.42	2.32	31.21	0.26688	0.439953	1.53663	0.105718	0.149594	0.0441074
KC10	2		2017-03-21	79	10.9	4	4	2.725	29.4	11	11	2.67273	0	0	39.5	14	14	2.82143	0	0	69.2	24	24	2.88333	0	0	2.69725	2.75	0.980817	3.62385	3.5	1.03539	6.34862	6	1.0581	6.5	10.1	0.292	292	314	5.38	1.99	41.08	0.249169	0.585278	2.2343	0.147619	0.247276	0.0594435
KC11	2		2017-03-22	80	11.8	5	5	2.36	32.2	12	12	2.68333	0	0	47.3	18	18	2.62778	0	0	69	25	25	2.76	0	0	2.72881	2.4	1.13701	4.00847	3.6	1.11347	5.84746	5	1.16949	5.5	6.91	0.0806	80.6	237	2.09	2.62	32.3	0.268606	0.51933	1.41264	0.121971	0.276323	0.060312
KC12	2		2017-03-21	79	10.2	5	5	2.04	22.6	9	9	2.51111	0	0	28.2	12	12	2.35	0	0	36.2	17	17	2.12941	0	0	2.21569	1.8	1.23094	2.76471	2.4	1.15196	3.54902	3.4	1.04383	5.5	8.71	0.115	115	250	2.8	2.49	34.11	0.302032	0.651205	2.26802	0.166351	0.223782	0.0844517
KC13	2		2017-03-24	82	9.4	4	4	2.35	17.8	10	10	1.78	0	0	19.6	11	11	1.78182	0	0	23.6	16	16	1.475	0	0	1.89362	2.5	0.757447	2.08511	2.75	0.758221	2.51064	4	0.62766	7.5	6.45	0.0878	87.8	259	2.09	2.41	31.46	0.298362	0.395432	1.1283	0.113074	0.227534	0.0471185
KC14	2		2017-03-21	79	12.1	5	5	2.42	34.6	10	10	3.46	0	0	37	13	13	2.84615	0	0	48.9	19	19	2.57368	0	0	2.8595	2	1.42975	3.05785	2.6	1.1761	4.04132	3.8	1.06351	5	5.3	0.0635	63.5	244	1.72	2.71	29.62	0.233004	0.309775	1.1336	0.0952669	0.186145	0.0537325
L23	3	1	2017-03-24	82	13.2	7	7	1.88571	33	13	13	2.53846	0	0	43.5	21	26	1.67308	1	0.192308	53.4	24	33	1.61818	0	0.272727	2.5	1.85714	1.34615	3.29545	3.71429	0.887238	4.04545	4.71429	0.858127	10.5	6.4	0.097	97	270	2.33	2.44	30.62	5.26316	0.364889	1.45901	0.170092	4.65189	0.0984958
L46	3	1	2017-03-26	84	18.2	5	5	3.64	30.4	16	16	1.9	2	0	31.8	15	16	1.9875	2	0.0625	35.4	17	24	1.475	3	0.291667	1.67033	3.2	0.521978	1.74725	3.2	0.546016	1.94505	4.8	0.40522	6	3.88	0.0851	85.1	306	2.07	2.46	30.6	4.21862	0.38	0.767778	0.173607	3.91452	0.0974996
L87	3	1	2017-03-27	85	12.5	5	5	2.5	27.2	15	15	1.81333	2	0	33.6	19	19	1.76842	2	0	41.5	23	26	1.59615	2	0.115385	2.176	3	0.725333	2.688	3.8	0.707368	3.32	5.2	0.638462	8	8.81	0.17	170	289	3.77	2.3	34.31	3.7583	0.482306	1.64789	0.204787	6.30723	0.172601
L104	3	1	2017-03-29	87	14.3	5	5	2.86	26.2	13	13	2.01538	2	0	30.3	17	18	1.68333	3	0.0555556	39	22	26	1.5	2	0.153846	1.83217	2.6	0.70468	2.11888	3.6	0.588578	2.72727	5.2	0.524476	7	8.56	0.238	238	313	5.09	2.27	36.67	4.28433	0.449029	1.45772	0.250291	5.11434	0.142306
L112	3	1	2017-04-01	90	11.5	5	5	2.3	17.5	10	10	1.75	1	0	23.8	13	14	1.7	2	0.0714286	37.2	19	21	1.77143	2	0.0952381	1.52174	2	0.76087	2.06957	2.8	0.73913	3.23478	4.2	0.770186	7	10.2	0.318	318	317	6.02	2.06	39.03	3.81344	0.321844	0.98562	0.167704	3.48979	0.127145
L1	3	2	2017-03-26	84	15.2	6	6	2.53333	31.1	14	14	2.22143	2	0	32.3	19	20	1.615	3	0.05	33.1	20	22	1.50455	3	0.0909091	2.04605	2.33333	0.87688	2.125	3.33333	0.6375	2.17763	3.66667	0.5939	5.5	1.17	0.0817	81.7	359	2.02	2.5	29.98	5.70071	0.345589	0.983153	0.182978	4.44095	0.0895219
L47	3	2	2017-03-27	85	13.8	5	5	2.76	27.2	14	14	1.94286	2	0	28.9	12	16	1.80625	3	0.25	30	7	20	1.5	4	0.65	1.97101	2.8	0.703934	2.0942	3.2	0.654438	2.17391	4	0.543478	2.5	0.402	0.054	54	370	1.55	2.86	28.49	6.499	0.281467	0.735104	0.200844	5.39577	0.113626
L53	3	2	2017-03-24	82	15.5	5	5	3.1	22.7	12	12	1.89167	3	0	24.8	15	17	1.45882	3	0.117647	26.2	12	21	1.24762	3	0.428571	1.46452	2.4	0.610215	1.6	3.4	0.470588	1.69032	4.2	0.402458	4	1.54	0.0914	91.4	353	2.54	2.81	30.31	5.81304	0.272489	0.998413	0.180291	4.68376	0.102474
L62	3	2	2017-03-27	85	15	6	6	2.5	24.6	14	14	1.75714	2	0	26.2	15	16	1.6375	3	0.0625	27.5	7	20	1.375	4	0.65	1.64	2.33333	0.702857	1.74667	2.66667	0.655	1.83333	3.33333	0.55	2.5			0					6.09472	0.298616	0.594242	0.172549	5.24093	0.105341
L66	3	2	2017-03-27	85	15.7	5	5	3.14	28.6	13	14	2.04286	3	0.0714286	30	17	19	1.57895	3	0.105263	30.7	10	19	1.61579	3	0.473684	1.82166	2.8	0.650591	1.91083	3.8	0.502849	1.95541	3.8	0.514583	3	0	0.02	20	406	0.635	3.13	25.29	5.61843	0.343068	0.883785	0.153658	4.98433	0.11261
L72	3	2	2017-03-27	85	14.2	6	6	2.36667	27.3	14	14	1.95	2	0	28.2	17	18	1.56667	3	0.0555556	29	5	21	1.38095	4	0.761905	1.92254	2.33333	0.823944	1.98592	3	0.661972	2.04225	3.5	0.583501	1.5	0.643	0.0252	25.2	341	0.742	2.92	25.9	5.43213	0.547372	1.27651	0.187526	5.52918	0.0825287
L79	3	2	2017-03-26	84	12.6	6	6	2.1	27.6	15	15	1.84	2	0	28.7	18	19	1.51053	3	0.0526316	29.3	11	20	1.465	3	0.45	2.19048	2.5	0.87619	2.27778	3.16667	0.719298	2.3254	3.33333	0.697619	3	0	0.0262	26.2	386	0.822	3.1	25.29	6.31198	0.346947	1.66037	0.176005	5.8127	0.129321
L93	3	2	2017-03-24	82	12.2	6	6	2.03333	17.3	13	13	1.33077	2	0	18.4	13	15	1.22667	3	0.133333	20.6	10	16	1.2875	3	0.375	1.41803	2.16667	0.654477	1.5082	2.5	0.603279	1.68852	2.66667	0.633197	5	1.93	0.0503	50.3	318	1.45	2.88	27.26	6.37869	0.477042	1.60936	0.206305	6.00266	0.0792113
L101	3	2	2017-06-27	177	15.4	5	5	3.08	27	15	15	1.8	2	0	28.2	17	18	1.56667	3	0.0555556	30.6	14	20	1.53	3	0.3	1.75325	3	0.584416	1.83117	3.6	0.508658	1.98701	4	0.496753	4	2.55	0.0618	61.8	312	1.86	3	28.24	5.71631	0.364731	1.21241	0.20009	4.54543	0.123352
L113	3	2	2017-03-29	87	12.7	5	5	2.54	20.3	13	13	1.56154	3	0	22.2	16	16	1.3875	3	0	24.4	11	21	1.1619	4	0.47619	1.59843	2.6	0.614779	1.74803	3.2	0.54626	1.92126	4.2	0.457443	4.5	2.21	0.0485	48.5	306	1.45	2.98	27.18	5.68981	0.247845	0.841027	0.146181	5.64624	0.123564
L120	3	2	2017-03-30	88	16.1	6	6	2.68333	26	13	13	2	3	0	27.6	11	13	2.12308	3	0.153846	30	16	20	1.5	3	0.2	1.61491	2.16667	0.745342	1.71429	2.16667	0.791209	1.86335	3.33333	0.559006	3.5	1.55	0.0365	36.5	312	1.09	2.97	26.66	5.48589	0.354409	0.901669	0.195461	4.95121	0.107236
L127	3	2	2017-03-29	87	13.7	5	5	2.74	20.8	12	12	1.73333	3	0	21.2	13	15	1.41333	3	0.133333	23	14	18	1.27778	3	0.222222	1.51825	2.4	0.632603	1.54745	3	0.515815	1.67883	3.6	0.466342	3.5	0.688	0.039	39	354	1.09	2.78	27.72	5.31284	0.243654	0.868163	0.164595	5.06709	0.125427
LC1	3		2017-03-27	85	10.2	5	5	2.04	36.6	15	15	2.44	0	0	52.4	24	24	2.18333	0	0	69.8	39	39	1.78974	0	0	3.58824	3	1.19608	5.13725	4.8	1.07026	6.84314	7.8	0.877325	10	8.69	0.0871	87.1	211	2.42	2.8	33.03	0.516745	0.592732	1.76716	0.191062	0.294049	0.0819828
LC5	3		2017-03-26	84	13	5	5	2.6	50.9	16	16	3.18125	0	0	66.8	26	28	2.38571	0	0.0714286	59.7	28	28	2.13214	0	0	3.91538	3.2	1.22356	5.13846	5.6	0.917582	4.59231	5.6	0.820055	7.5	14.7	0.556	556	321	7.8	1.64	47.51	0.392157	0.703806	1.65003	0.180775	0.152078	0.0591059
LC9	3		2017-03-27	85	11.2	4	4	2.8	38.4	15	15	2.56	0	0	59.2	24	24	2.46667	0	0	98.7	37	37	2.66757	0	0	3.42857	3.75	0.914286	5.28571	6	0.880952	8.8125	9.25	0.952703	7	10.4	0.118	118	229	2.64	2.28	34.17	0.573792	0.585053	1.30895	0.164397	0.185532	0.0517554
LC11	3		2017-03-25	83	12.6	4	4	3.15	44	16	16	2.75	0	0	60.2	25	25	2.408	0	0	82.3	39	43	1.91395	0	0.0930233	3.49206	4	0.873016	4.77778	6.25	0.764444	6.53175	10.75	0.607604	8	8.81	0.099	99	229	2.46	2.52	33.36	0.509066	0.360658	0.938194	0.170449	0.204291	0.0512341
[truncated: 5 more columns]

## Sheet: Hoja2
	ESPECIE	Tolerancia	GERMINACION	JULIAN	Altura	Hojas	Nudos	Entrenudos	Altura	Hojas	Nudos	Entrenudos	Sintomas	Defol	Altura	Hojas	Nudos	Entrenudos	Sintomas	Defol	Altura	Hojas	Nudos	Entrenudos	Sintomas	Defol	Alt1	N1	E1	Alt2	N2	E2	Alt3	N3	E3	ψH (Bar)	Fotosintesis (umol/m2s)	Conductancia (mol H2O/m2s)	Conductancia (mmol H2O/m2s)	CO2 intercelular (umol CO2/mol)	Transpiracion (mmol/m2s)	Deficit de presion de vapor (kPa)	Humedad Relativa (%)	Cl-	Ca	K	Mg	Na	P
V1	4	1	2017-04-06	95	10.7	4	4	2.675	32.4	14	14	2.31429	0	0	49.8	23	23	2.16522	0	0	69.5	41	41	1.69512	0	0	3.02804	3.5	0.865154	4.65421	5.75	0.809427	6.49533	10.25	0.63369	10	7.67	0.0951	95.1	248	1.93	2.08	31.39	1.16785	0.28132	0.787246	0.0750854	0.383206	0.0307746
V13	4	1	2017-04-06	95	8.9	4	4	2.225	36	15	15	2.4	0	0	55.2	25	25	2.208	0	0	67.2	31	36	1.86667	0	0.138889	4.04494	3.75	1.07865	6.20225	6.25	0.99236	7.55056	9	0.838951	9	5.1	0.0573	57.3	237	1.42	2.5	28.08	2.26471	0.324965	1.40094	0.0938571	0.53835	0.0330528
V20	4	1	2017-03-24	82	13.4	7	7	1.91429	45.2	22	22	2.05455	0	0	59.5	23	23	2.58696	0	0	79.3	39	42	1.8881	0	0.0714286	3.37313	3.14286	1.07327	4.4403	3.28571	1.3514	5.91791	6	0.986318	10	5.56	0.055	55	218	1.27	2.33	28.46	1.50763	0.319673	1.01276	0.0949662	0.355875	0.02413
V47	4	1	2017-03-29	87	8.2	6	6	1.36667	24.7	13	13	1.9	0	0	38.1	28	28	1.36071	0	0	63	45	45	1.4	0	0	3.0122	2.16667	1.39024	4.64634	4.66667	0.995645	7.68293	7.5	1.02439	9	8.16	0.109	109	253	2.56	2.41	31.08	0.751685	0.294366	1.50248	0.122991	0.110756	0.0249019
V64	4	1	2017-03-24	82	12.5	6	6	2.08333	41.6	18	18	2.31111	0	0	51	25	25	2.04	0	0	61.4	41	41	1.49756	0	0	3.328	3	1.10933	4.08	4.16667	0.9792	4.912	6.83333	0.718829	9.5	4.93	0.0569	56.9	240	1.43	2.54	27.14	0.746855	0.315802	0.845952	0.0766706	0.164777	0.0165144
V76	4	1	2017-04-06	95	10	4	4	2.5	30	13	13	2.30769	0	0	43.5	18	18	2.41667	0	0	60.2	26	26	2.31538	0	0	3	3.25	0.923077	4.35	4.5	0.966667	6.02	6.5	0.926154	9.5	4.46	0.0509	50.9	239	1.36	2.68	27.15	1.27688	0.326103	0.744384	0.104537	0.23211	0.0193171
V85	4	1	2017-03-21	79	14.3	9	9	1.58889	43	23	23	1.86957	0	0	52.3	36	36	1.45278	0	0	89.2	50	50	1.784	0	0	3.00699	2.55556	1.17665	3.65734	4	0.914336	6.23776	5.55556	1.1228	9	2.9	0.0373	37.3	256	1.12	2.99	25.15	1.32275	0.49025	0.971456	0.122591	0.475699	0.0466809
V104	4	1	2017-03-27	85	12.5	6	6	2.08333	31.2	15	15	2.08	0	0	49.5	25	25	1.98	0	0	79.8	42	42	1.9	0	0	2.496	2.5	0.9984	3.96	4.16667	0.9504	6.384	7	0.912	7.5	7.57	0.104	104	256	2.85	2.8	29.3	0.674663	0.257914	0.791031	0.103378	0.19983	0.0220798
V115	4	1	2017-04-12	101	12	4	4	3	25	12	12	2.08333	0	0	42.5	20	20	2.125	0	0	60.8	30	30	2.02667	0	0	2.08333	3	0.694444	3.54167	5	0.708333	5.06667	7.5	0.675556	8.5	7.34	0.127	127	281	3.25	2.63	30.56	0.973428	0.324779	0.70251	0.0852806	0.256687	0.0350123
V125	4	1	2017-04-03	92	14.2	6	6	2.36667	47	21	21	2.2381	0	0	60.8	27	27	2.25185	0	0	78.8	32	34	2.31765	0	0.0588235	3.30986	3.5	0.945674	4.28169	4.5	0.951487	5.5493	5.66667	0.979287	8.5	4.14	0.0487	48.7	243	1.31	2.69	26.15	1.02831	0.469585	0.850296	0.125287	0.370958	0.0407212
V6	4	2	2017-03-21	79	13.7	8	8	1.7125	46.6	21	21	2.21905	1	0	58.2	26	26	2.23846	1	0	64.8	30	38	1.70526	1	0.210526	3.40146	2.625	1.29579	4.24818	3.25	1.30713	4.72993	4.75	0.995774	9	1.87	0.0189	18.9	228	0.482	2.54	26.45	1.39112	0.239789	0.811733	0.0774645	0.547656	0.0329644
V8	4	2	2017-04-03	92	10.3	6	6	1.71667	27.7	17	17	1.62941	1	0	42.2	30	30	1.40667	2	0	57.7	38	41	1.40732	2	0.0731707	2.68932	2.83333	0.949172	4.09709	5	0.819417	5.60194	6.83333	0.819796	9.5	4.54	0.0469	46.9	226	1.14	2.44	28.16	0.732747	0.162206	0.675122	0.0772	0.277164	0.0282669
V26	4	2	2017-03-23	81	11	6	6	1.83333	28.5	16	16	1.78125	1	0	40	23	23	1.73913	1	0	57.8	37	37	1.56216	1	0	2.59091	2.66667	0.971591	3.63636	3.83333	0.948617	5.25455	6.16667	0.852088	8.5	8.15	0.113	113	256	3.05	2.76	29.95	1.16866	0.296276	0.920267	0.0820336	0.378032	0.0232575
V35	4	2	2017-03-24	82	13.1	7	7	1.87143	37	18	18	2.05556	2	0	53	29	29	1.82759	1	0	68.6	35	42	1.63333	1	0.166667	2.82443	2.57143	1.09839	4.0458	4.14286	0.976573	5.23664	6	0.872774	8.5	2.38	0.0293	29.3	251	0.848	2.89	25.01	1.31681	0.264509	0.758301	0.0753603	0.722434	0.0488006
V36	4	2	2017-03-27	85	10	4	4	2.5	37.8	20	20	1.89	2	0	52.5	27	27	1.94444	2	0	69.3	36	36	1.925	2	0	3.78	5	0.756	5.25	6.75	0.777778	6.93	9	0.77	9.5	3.95	0.0435	43.5	234	1.23	2.83	26.12	1.4418	0.410133	1.2112	0.0852775	0.492114	0.032901
V68	4	2	2017-03-29	87	9.9	5	5	1.98	27.5	14	14	1.96429	2	0	38.5	20	20	1.925	2	0	53.2	25	31	1.71613	2	0.193548	2.77778	2.8	0.992063	3.88889	4	0.972222	5.37374	6.2	0.866732	9.5	8.7	0.104	104	238	2.57	2.53	30.76	1.33387	0.294373	0.973382	0.0907002	0.628389	0.0234721
V72	4	2	2017-03-24	82	16	10	10	1.6	44.3	24	24	1.84583	1	0	51.6	35	35	1.47429	2	0	63.3	36	40	1.5825	2	0.1	2.76875	2.4	1.15365	3.225	3.5	0.921429	3.95625	4	0.989062	12.5	4.33	0.0506	50.6	241	1.42	2.82	26.79	1.17232
V80	4	2	2017-03-27	85	7.7	6	6	1.28333	30	14	14	2.14286	2	0	43.6	31	31	1.40645	2	0	58	30	39	1.48718	2	0.230769	3.8961	2.33333	1.66976	5.66234	5.16667	1.09594	7.53247	6.5	1.15884	9	5.01	0.055	55	232	1.53	2.79	27.27	1.57245	0.40825	1.00072	0.103963	0.72288	0.0449841
V93	4	2	2017-03-24	82	15.6	7	7	2.22857	31.6	16	16	1.975	0	0	52.4	24	24	2.18333	2	0	82.7	32	40	2.0675	2	0.2	2.02564	2.28571	0.886218	3.35897	3.42857	0.979701	5.30128	5.71429	0.927724	6.5	7.37	0.0908	90.8	243	2.52	2.82	28.87	1.12167	0.405108	1.01755	0.1462	0.34841	0.0441978
V101	4	2	2017-04-03	92	11	4	4	2.75	16.3	10	10	1.63	0	0	28.5	16	16	1.78125	0	0	62.5	25	25	2.5	1	0	1.48182	2.5	0.592727	2.59091	4	0.647727	5.68182	6.25	0.909091	7	7.55	0.191	191	310	4.31	2.37	33.58	0.787728	0.235145	1.1977	0.100419	0.218183	0.0354738
VC3	4		2017-04-02	91	13	4	4	3.25	39	12	12	3.25	0	0	63.2	19	19	3.32632	0	0	92.6	32	32	2.89375	0	0	3	3	1	4.86154	4.75	1.02348	7.12308	8	0.890385	10.5	6.77	0.0694	69.4	218	1.88	2.72	32.2	0.157233	0.295798	0.693647	0.0916402	0.147062	0.028782
VC4	4		2017-03-21	79	15	7	7	2.14286	43.6	20	20	2.18	0	0	66.3	29	29	2.28621	0	0	97.4	50	50	1.948	0	0	2.90667	2.85714	1.01733	4.42	4.14286	1.0669	6.49333	7.14286	0.909067	8	10.9	0.128	128	233	2.89	2.3	34.78	0.162888	0.372112	0.77309	0.0690719	0.203422	0.0491941
VC5	4		2017-04-03	92	14.7	5	5	2.94	34.9	15	15	2.32667	0	0	58.2	25	25	2.328	0	0	91.3	39	39	2.34103	0	0	2.37415	3	0.791383	3.95918	5	0.791837	6.21088	7.8	0.796267	7	11	0.196	196	279	3.94	2.11	37.82	0.169205	0.321178	0.682455	0.116229	0.186421	0.0342342
VC6	4		2017-03-21	79	19.5	9	9	2.16667	54.1	20	20	2.705	0	0	73.8	32	32	2.30625	0	0	94.6	43	43	2.2	0	0	2.77436	2.22222	1.24846	3.78462	3.55556	1.06442	4.85128	4.77778	1.01538	8	5.78	0.0608	60.8	224	1.56	2.57	30.84	0.197316	0.353806	0.584843	0.114362	0.243286	0.0398163
VC7	4		2017-03-27	85	18.5	6	6	3.08333	55	17	17	3.23529	0	0	76.7	28	28	2.73929	0	0	108.5	48	48	2.26042	0	0	2.97297	2.83333	1.04928	4.14595	4.66667	0.888417	5.86486	8	0.733108	7.5	9.01	0.141	141	268	3.08	2.25	34.21	0.181311	0.424752	0.848853	0.123257	0.176984	0.0411646
VC9	4		2017-04-06	95	14.5	5	5	2.9	38.8	16	16	2.425	0	0	60.5	24	24	2.52083	0	0	91.3	45	45	2.02889	0	0	2.67586	3.2	0.836207	4.17241	4.8	0.869253	6.29655	9	0.699617	7.5	9.28	0.113	113	240	2.69	2.42	34.08	0.154321	0.335328	0.671978	0.089462	0.165597	0.0349452
VC11	4		2017-03-21	79	13.9	7	7	1.98571	29.6	13	13	2.27692	0	0	46.3	26	26	1.78077	0	0	85.8	38	38	2.25789	0	0	2.1295	1.85714	1.14665	3.33094	3.71429	0.89679	6.17266	5.42857	1.13707	5	11.5	0.254	254	295	4.99	2.1	39.95	0.142229	0.420207	1.08731	0.148501	0.110977	0.0269417
VC13	4		2017-04-03	92	11.2	5	5	2.24	44.1	17	17	2.59412	0	0	67.4	32	32	2.10625	0	0	96.3	53	53	1.81698	0	0	3.9375	3.4	1.15809	6.01786	6.4	0.94029	8.59821	10.6	0.811152	6	7.05	0.109	109	271	2.65	2.47	33.7	0.166795	0.388732	0.715942	0.112376	0.133505	0.0446094
VC14	4		2017-04-05	94	17.4	6	6	2.9	50.4	17	17	2.96471	0	0	72.5	28	28	2.58929	0	0	106	45	45	2.35556	0	0	2.89655	2.83333	1.02231	4.16667	4.66667	0.892857	6.09195	7.5	0.812261	7.5	5.41	0.055	55	219	1.62	2.94	28.88	0.13113	0.423792	0.614061	0.0690876	0.180698	0.0259112
VC15	4		2017-03-27	85	15.5	9	9	1.72222	56.2	24	24	2.34167	0	0	77.3	35	35	2.20857	0	0	97	36	39	2.48718	0	0.0769231	3.62581	2.66667	1.35968	4.9871	3.88889	1.2824	6.25806	4.33333	1.44417	9.5	2.76	0.028	28	223	0.825	2.92	27.17	0.178473	0.467161	1.50829	0.120135	0.13643	0.0351185
H2	1	1	2017-03-19	77	14.2	5	5	2.84	29.3	11	11	2.66364	1	0	39.1	14	14	2.79286	1	0	55.2	18	18	3.06667	1	0	2.06338	2.2	0.9379	2.75352	2.8	0.9834	3.88732	3.6	1.07981	11	4.86	0.0617	61.7	249	1.85	3.02	26.17	2.54932	0.335822	2.24818	0.101	1.37061	0.0816144
H23	1	1	2017-03-23	81	15.9	5	5	3.18	40.6	12	12	3.38333	1	0	53.4	16	16	3.3375	1	0	71.9	21	21	3.42381	1	0	2.55346	2.4	1.06394	3.35849	3.2	1.04953	4.52201	4.2	1.07667	10.5	4.3	0.0428	42.8	218	1.27	2.97	26.03	1.52833	0.244492	1.48178	0.0603219	0.837501	0.0512686
H45	1	1	2017-03-21	79	10.1	5	5	2.02	29	12	12	2.41667	1	0	37.7	15	15	2.51333	1	0	47	12	16	2.9375	1	0.25	2.87129	2.4	1.19637	3.73267	3	1.24422	4.65347	3.2	1.45421	8.5	5.45	0.0555	55.5	220	1.64	2.97	27.23	2.06037	0.260983	2.44125	0.0909806	1.25702	0.0989581
H48	1	1	2017-03-27	85	12.2	5	5	2.44	34.8	11	11	3.16364	1	0	51.3	18	18	2.85	1	0	68.7	23	23	2.98696	1	0	2.85246	2.2	1.29657	4.20492	3.6	1.16803	5.63115	4.6	1.22416	10	5.57	0.0636	63.6	236	1.83	2.9	27.44	2.08986	0.341772	2.28037	0.0707335	0.575432	0.0582275
H59	1	1	2017-03-24	82	12.2	4	4	3.05	30	15	15	2	1	0	45	22	22	2.04545	1	0	61.6	30	30	2.05333	1	0	2.45902	3.75	0.655738	3.68852	5.5	0.670641	5.04918	7.5	0.673224	9	4.82	0.0488	48.8	220	1.43	2.94	26.94	1.14432	0.405538	1.90941	0.113304	0.661357	0.0767502
H75	1	1	2017-03-21	79	14.6	6	6	2.43333	41.2	14	14	2.94286	1	0	57	18	18	3.16667	1	0	76	29	29	2.62069	1	0	2.82192	2.33333	1.20939	3.90411	3	1.30137	5.20548	4.83333	1.077	9.5	6.25	0.0645	64.5	221	1.81	2.83	28.07	2.27389	0.344109	2.96162	0.0873707	1.08624	0.102489
H89	1	1	2017-03-21	79	11.5	4	4	2.875	23.7	10	10	2.37	1	0	40	14	14	2.85714	1	0	68.5	23	23	2.97826	1	0	2.06087	2.5	0.824348	3.47826	3.5	0.993789	5.95652	5.75	1.03592	8	6.97	0.0981	98.1	261	2.59	2.69	29.41	0.997095	0.318261	2.07113	0.154301	0.623992	0.0843509
H103	1	1	2017-03-24	82	12.4	4	4	3.1	31.5	11	11	2.86364	1	0	48.1	15	15	3.20667	0	0	65.3	19	23	2.83913	1	0.173913	2.54032	2.75	0.923754	3.87903	3.75	1.03441	5.26613	5.75	0.915849	10.5	5.1	0.0531	53.1	224	1.42	2.69	27.5	1.97206	0.517071	2.34712	0.0914305	0.943511	0.0906136
H106	1	1	2017-03-21	79	11.2	5	5	2.24	33.6	12	12	2.8	1	0	48.8	17	17	2.87059	1	0	70	23	25	2.8	1	0.08	3	2.4	1.25	4.35714	3.4	1.28151	6.25	5	1.25	9.5	4.73	0.0505	50.5	228	1.35	2.68	27.19	2.15891	0.502677	1.8347	0.115144	0.672346	0.0485965
H128	1	1	2017-03-24	82	13	6	6	2.16667	40.6	11	11	3.69091	1	0	54.5	17	17	3.20588	1	0	62	19	21	2.95238	1	0.0952381	3.12308	1.83333	1.7035	4.19231	2.83333	1.47964	4.76923	3.5	1.36264	10.5	5.06	0.0525	52.5	224	1.38	2.63	27.39	2.06284	0.282964	1.99087	0.0566591	1.01608	0.0797157
H10	1	2	2017-03-25	83	17.3	5	5	3.46	32.7	10	10	3.27	1	0	38.7	12	12	3.225	3	0	43	9	13	3.30769	3	0.307692	1.89017	2	0.945087	2.23699	2.4	0.932081	2.48555	2.6	0.95598	8.5	5.09	0.0633	63.3	246	1.95	3.1	26.46	2.41602	0.452651	1.55762	0.117733	2.0191	0.0786999
H16	1	2	2017-03-27	85	16.1	5	5	3.22	36.5	13	13	2.80769	2	0	44.6	17	17	2.62353	3	0	51.7	17	18	2.87222	3	0.0555556	2.26708	2.6	0.871954	2.77019	3.4	0.814761	3.21118	3.6	0.891994	7.5	2.38	0.0396	39.6	285	1.14	2.87	26.09	3.3895	0.268019	1.00651	0.109069	4.31954	0.102321
H26	1	2	2017-03-19	77	16.6	5	5	3.32	34	12	12	2.83333	2	0	42.2	13	15	2.81333	3	0.133333	55	11	23	2.3913	4	0.521739	2.04819	2.4	0.853414	2.54217	3	0.84739	3.31325	4.6	0.720272	7.5	7.26	0.122	122	277	3.32	2.79	30.87	3.33883	0.361857	2.20772	0.108603	2.19259	0.0783967
H99	1	2	2017-03-21	79	10.3	4	4	2.575	23	10	10	2.3	2	0	32.9	15	15	2.19333	2	0	40.5	17	17	2.38235	3	0	2.23301	2.5	0.893204	3.19417	3.75	0.85178	3.93204	4.25	0.925186	7	3.82	0.0489	48.9	253	1.43	2.92	27.11	2.71996	0.278	2.22052	0.0650232	2.19826	0.105324
H53	1	2	2017-03-21	79	16.4	6	6	2.73333	40.5	11	11	3.68182	1	0	49.2	14	14	3.51429	3	0	66.5	13	20	3.325	2	0.35	2.46951	1.83333	1.34701	3	2.33333	1.28571	4.05488	3.33333	1.21646	8	5.24	0.0567	56.7	229	1.68	2.98	27.44	1.59192	0.378776	1.86464	0.0994821	1.00478	0.0635333
H66	1	2	2017-03-24	82	17.1	5	5	3.42	42.2	14	14	3.01429	2	0	51.2	17	17	3.01176	3	0	73.4	25	25	2.936	3	0	2.46784	2.8	0.88137	2.99415	3.4	0.880633	4.2924	5	0.85848	8.5	5.85	0.0768	76.8	253	2.21	2.91	28.24	2.18367	0.291045	1.86688	0.0908233	2.44489	0.103335
H77	1	2	2017-03-26	84	18.7	5	5	3.74	33.5	11	11	3.04545	1	0	39	13	13	3	3	0	52.1	19	19	2.74211	3	0	1.79144	2.2	0.814293	2.08556	2.6	0.802139	2.7861	3.8	0.733183	7	6.62	0.0783	78.3	240	2.09	2.71	28.98	2.4027	0.342734	1.95214	0.0635806	2.49375	0.147425
H80	1	2	2017-03-21	79	17.2	5	5	3.44	39.8	13	13	3.06154	2	0	52.2	17	17	3.07059	3	0	66.7	22	23	2.9	3	0.0434783	2.31395	2.6	0.889982	3.03488	3.4	0.892613	3.87791	4.6	0.843023	7	4.24	0.0605	60.5	266	1.69	2.82	27.62	1.99837	0.276756	1.89142	0.107655	2.26177	0.128962
H107	1	2	2017-03-27	85	14.8	5	5	2.96	33.6	10	10	3.36	2	0	46	13	13	3.53846	3	0	61.5	13	19	3.23684	2	0.315789	2.27027	2	1.13514	3.10811	2.6	1.19543	4.15541	3.8	1.09353	6.5	5.61	0.0734	73.4	255	1.77	2.45	28.48	2.00339	0.336899	1.50459	0.0792218	2.34857	0.122012
H108	1	2	2017-03-27	85	8	2	2	4	18	7	7	2.57143	1	0	24.6	9	9	2.73333	2	0	37	15	15	2.46667	3	0	2.25	3.5	0.642857	3.075	4.5	0.683333	4.625	7.5	0.616667	6.5	5.98	0.0776	77.6	252	2	2.62	28.96	1.93285	0.270596	1.73487	0.104438	2.17425	0.0826441
HC2	1		2017-03-21	79	13.2	4	4	3.3	26.6	14	14	1.9	0	0	41.6	19	19	2.18947	0	0	64.7	29	29	2.23103	0	0	2.01515	3.5	0.575758	3.15152	4.75	0.663477	4.90152	7.25	0.676071	7	13.8	0.288	288	288	5.35	2	40.77	0.254191	0.549348	1.93889	0.124035	0.20019	0.0381078
HC6	1		2017-03-21	79	9	3	3	3	20.5	8	8	2.5625	0	0	39	10	10	3.9	0	0	66	20	20	3.3	0	0	2.27778	2.66667	0.854167	4.33333	3.33333	1.3	7.33333	6.66667	1.1	6	9.59	0.151	151	269	3.42	2.34	36.17	0.222922	0.46935	1.53238	0.160619	0.251466	0.055775
HC7	1		2017-03-25	83	10.1	4	4	2.525	35.4	12	12	2.95	0	0	54.5	17	17	3.20588	0	0	74.9	27	27	2.77407	0	0	3.50495	3	1.16832	5.39604	4.25	1.26966	7.41584	6.75	1.09864	7.5	4.07	0.047	47	241	1.21	2.56	30.37	0.254105	0.487924	1.44625	0.138904	0.183544	0.0653069
HC8	1		2017-03-26	84	11.5	4	4	2.875	31	9	9	3.44444	0	0	51.5	11	11	4.68182	0	0	84.3	24	24	3.5125	0	0	2.69565	2.25	1.19807	4.47826	2.75	1.62846	7.33043	6	1.22174	8.5	8.09	0.105	105	250	2.32	2.25	33.87	0.237099	0.322157	0.854574	0.0969761	0.189764	0.0380846
HC9	1		2017-03-24	82	17.1	6	6	2.85	43.4	12	12	3.61667	0	0	62	17	17	3.64706	0	0	90.1	29	29	3.1069	0	0	2.53801	2	1.26901	3.62573	2.83333	1.27967	5.26901	4.83333	1.09014	8	7.65	0.0817	81.7	223	2.21	2.73	31.44	0.255996	0.482084	1.3437	0.0831307	0.344017	0.063358
HC11	1		2017-03-27	85	11.4	6	6	1.9	31.4	12	12	2.61667	0	0	53.4	18	18	2.96667	0	0	87.6	28	28	3.12857	0	0	2.75439	2	1.37719	4.68421	3	1.5614	7.68421	4.66667	1.64662	7.5	7.8	0.114	114	264	2.69	2.39	34.25	0.235849	0.479064	1.4534	0.129552	0.195961	0.0540883
HC12	1		2017-03-21	79	7.9	2	2	3.95	26.2	9	9	2.91111	0	0	45.5	12	12	3.79167	0	0	58.5	17	17	3.44118	0	0	3.31646	4.5	0.73699	5.75949	6	0.959916	7.40506	8.5	0.871184	6.5	8.63	0.0872	87.2	214	2.28	2.64	32.69	0.261675	0.695138	1.298	0.15351	0.219386	0.0694011
HC13	1		2017-03-28	86	13.2	5	5	2.64	45.9	16	16	2.86875	0	0	68.2	23	23	2.96522	0	0	96.3	32	32	3.00937	0	0	3.47727	3.2	1.08665	5.16667	4.6	1.12319	7.29545	6.4	1.13991	6	2.15	0.0313	31.3	271	0.898	2.84	28.94	0.221061	0.718421	2.07325	0.148294	0.480889	0.0913952
HC14	1		2017-03-24	82	13.9	6	6	2.31667	52.7	15	15	3.51333	0	0	67.9	19	19	3.57368	0	0	92.2	28	28	3.29286	0	0	3.79137	2.5	1.51655	4.88489	3.16667	1.5426	6.63309	4.66667	1.42138	11	5.4	0.0648	64.8	244	1.64	2.54	30.17	0.518276	0.397815	1.01908	0.123113	0.332819	0.0576331
HC15	1		2017-03-24	82	10	3	3	3.33333	27.2	9	9	3.02222	0	0	52.6	16	16	3.2875	0	0	89.4	24	24	3.725	0	0	2.72	3	0.906667	5.26	5.33333	0.98625	8.94	8	1.1175	8	6.17	0.068	68	232	1.74	2.58	30.19	0.23829	0.43868	1.16199	0.10727	0.22356	0.0504968
K10	2	1	2017-03-21	79	13.1	5	5	2.62	23.5	11	11	2.13636	1	0	26.5	16	16	1.65625	2	0	34.6	20	20	1.73	2	0	1.79389	2.2	0.815406	2.0229	3.2	0.632156	2.64122	4	0.660305	8	6.89	0.156	156	304	3.27	2.17	33.58	2.12559	0.343307	2.62716	0.12514	1.86953	0.119759
K17	2	1	2017-03-20	78	11.6	5	5	2.32	23	9	9	2.55556	1	0	24.2	12	12	2.01667	2	0	27	15	16	1.6875	2	0.0625	1.98276	1.8	1.10153	2.08621	2.4	0.869253	2.32759	3.2	0.727371	4.5	3.45	0.105	105	329	2.12	2.06	30.61	2.51333	0.387268	3.09305	0.182636	2.14805	0.113565
K41	2	1	2017-03-21	79	10.9	4	4	2.725	17.5	8	8	2.1875	1	0	21	13	13	1.61538	1	0	25	14	14	1.78571	2	0	1.6055	2	0.802752	1.92661	3.25	0.592802	2.29358	3.5	0.655308	7.5	5.5	0.185	185	328	4.19	2.37	34.51	2.60459		1.81219	0.100889	2.75707	0.103974
K71	2	1	2017-03-19	77	11.3	5	5	2.26	22.6	12	12	1.88333	2	0	31.2	15	15	2.08	2	0	36.8	16	19	1.93684	1	0.157895	2	2.4	0.833333	2.76106	3	0.920354	3.25664	3.8	0.85701	9.5	9.4	0.196	196	294	4.41	2.36	34.96	1.85495	0.318422	2.48848	0.0758947	1.21944	0.0815563
K81	2	1	2017-03-20	78	9.7	5	5	1.94	18.5	9	9	2.05556	1	0	23	13	13	1.76923	1	0	27.5	10	14	1.96429	2	0.285714	1.90722	1.8	1.05956	2.37113	2.6	0.911975	2.83505	2.8	1.01252	7.5	7.97	0.242	242	318	5.41	2.37	37.11	2.35535	0.357849	2.67799	0.129455	1.97365	0.0938933
K89	2	1	2017-03-20	78	9.7	6	6	1.61667	15.4	11	11	1.4	1	0	18.5	13	13	1.42308	2	0	25.6	19	19	1.34737	1	0	1.58763	1.83333	0.865979	1.90722	2.16667	0.880254	2.63918	3.16667	0.833424	5.5	10.5	0.615	615	342	8.4	1.62	45.63	1.44591	0.288221	2.36496	0.125233	1.18812	0.0839839
K91	2	1	2017-03-24	82	8.9	4	4	2.225	18.5	9	9	2.05556	1	0	21.4	9	9	2.37778	2	0	23.3	9	11	2.11818	2	0.181818	2.07865	2.25	0.923845	2.40449	2.25	1.06866	2.61798	2.75	0.951992	7	7.16	0.185	185	312	3.97	2.24	34.92	1.6898	0.367675	2.08924	0.0676575	1.05007	0.0895615
K92	2	1	2017-03-21	79	10.3	4	4	2.575	21.5	10	10	2.15	2	0	30.5	14	14	2.17857	3	0	39.5	17	17	2.32353	2	0	2.08738	2.5	0.834951	2.96117	3.5	0.846047	3.83495	4.25	0.902342	7.5	9.1	0.227	227	307	4.61	2.14	36.35	1.91951	0.29979	2.37083	0.118152	1.39307	0.12439
K104	2	1	2017-03-22	80	12	5	5	2.4	24.2	10	10	2.42	2	0	28.4	13	13	2.18462	2	0	30	12	15	2	3	0.2	2.01667	2	1.00833	2.36667	2.6	0.910256	2.5	3	0.833333	6.5	5.18	0.186	186	331	4.37	2.45	34.72	2.84889	0.326672	1.53311	0.169652	3.84682	0.131418
K128	2	1	2017-03-22	80	10.2	4	4	2.55	16.2	9	9	1.8	1	0	21.6	12	12	1.8	1	0	28.1	16	16	1.75625	2	0	1.58824	2.25	0.705882	2.11765	3	0.705882	2.7549	4	0.688725	7.5								1.47796	0.288314	1.88146	0.121349	1.30304	0.103859
K21	2	2	2017-03-21	79	9.9	4	4	2.475	12.1	4	4	3.025	0	0	15.3	9	9	1.7	1	0	17.3	8	11	1.57273	3	0.272727	1.22222	1	1.22222	1.54545	2.25	0.686869	1.74747	2.75	0.635445	2	0.851	0.0524	52.4	358	1.28	2.44	28.03	2.75374	0.445375	1.85465	0.218706	2.4961	0.127564
K24	2	2	2017-03-19	77	9.1	3	3	3.03333	15.3	8	8	1.9125	2	0	15.8	10	10	1.58	2	0	17.8	6	9	1.97778	3	0.333333	1.68132	2.66667	0.630495	1.73626	3.33333	0.520879	1.95604	3	0.652015	4.5	3.42	0.128	128	336	2.91	2.33	32.44	2.89409	0.530169	1.75953	0.189787	3.03022	0.158763
K33	2	2	2017-03-24	82	10.2	4	4	2.55	15.6	7	7	2.22857	1	0	18.4	10	10	1.84	2	0	23.3	13	15	1.55333	1	0.133333	1.52941	1.75	0.87395	1.80392	2.5	0.721569	2.28431	3.75	0.60915	4.5	7.11	0.168	168	305	3.96	2.44	32.87	1.70404		2.30767	0.125959	1.64411	0.129823
K39	2	2	2017-03-27	85	10.8	4	4	2.7	14	7	7	2	1	0	15.7	11	11	1.42727	2	0	17.4	11	15	1.16	3	0.266667	1.2963	1.75	0.740741	1.4537	2.75	0.52862	1.61111	3.75	0.42963	4	2.13	0.0536	53.6	317	1.49	2.78	27.55	2.8125	0.313194	1.70333	0.120884	2.79149	0.125851
K40	2	2	2017-03-21	79	12.8	5	5	2.56	19.5	10	10	1.95	2	0	19.4	11	11	1.76364	3	0	19.8	13	13	1.52308	3	0	1.52344	2	0.761719	1.51562	2.2	0.68892	1.54688	2.6	0.594952	4	1.97	0.0603	60.3	328	1.69	2.81	28.02	2.06226	0.302485	1.84288	0.105385	1.69363	0.113729
K43	2	2	2017-03-24	82	11	5	5	2.2	17	8	8	2.125	1	0	18.6	13	13	1.43077	2	0	21.6	13	13	1.66154	2	0	1.54545	1.6	0.965909	1.69091	2.6	0.65035	1.96364	2.6	0.755245	4.5	3.95	0.0915	91.5	308	2.49	2.75	30.36	2.53684	0.435945	2.61736	0.26493	2.98138	0.14624
K45	2	2	2017-03-21	79	9.7	5	5	1.94	20	9	9	2.22222	1	0	19.8	14	14	1.41429	2	0	19.7	12	13	1.51538	3	0.0769231	2.06186	1.8	1.14548	2.04124	2.8	0.729013	2.03093	2.6	0.781126	3.5	0.0996	0.0227	22.7	375	0.685	2.98	25.7	1.81632	0.271149	1.41178	0.125227	2.83423	0.136172
K72	2	2	2017-03-27	85	8.7	3	3	2.9	15	7	7	2.14286	1	0	18.7	10	10	1.87	2	0	21.8	11	12	1.81667	2	0.0833333	1.72414	2.33333	0.738916	2.14943	3.33333	0.644828	2.50575	4	0.626437	3.5	8.42	0.251	251	316	5.78	2.45	37.58	2.29134	0.279975	2.43788	0.0881549	1.65852	0.0942182
K95	2	2	2017-03-21	79	8.3	4	4	2.075	13	9	9	1.44444	1	0	13.3	10	10	1.33	2	0	15	11	15	1	2	0.266667	1.56627	2.25	0.696118	1.60241	2.5	0.640964	1.80723	3.75	0.481928	3.5	1.99	0.0759	75.9	340	1.89	2.51	29.77	2.52074	0.52807	1.97464	0.199996	2.57068	0.144865
K113	2	2	2017-03-22	80	7.6	3	3	2.53333	10	6	6	1.66667	1	0	10.3	9	9	1.14444	1	0	13	9	9	1.44444	2	0	1.31579	2	0.657895	1.35526	3	0.451754	1.71053	3	0.570175	4	3.39	0.0874	87.4	317	2.21	2.56	30.06	1.91239		1.85735	0.0961075	1.73899	0.0939348
K125	2	2	2017-03-25	83	13.5	5	5	2.7	18	9	9	2	1	0	19.2	11	11	1.74545	2	0	19.3	13	14	1.37857	3	0.0714286	1.33333	1.8	0.740741	1.42222	2.2	0.646465	1.42963	2.8	0.510582	4.5	0.0167	0.0212	21.2	379	0.683	3.17	25.53	2.80494	0.491963	2.55316	0.255926	2.48827	0.131437
K127	2	2	2017-03-22	80	9.2	4	4	2.3	11.2	5	5	2.24	2	0	13.6	8	8	1.7	1	0	14.8	7	10	1.48	2	0.3	1.21739	1.25	0.973913	1.47826	2	0.73913	1.6087	2.5	0.643478	3.5	3.99	0.077	77	295	2.11	2.75	30.1	2.897	0.303037	2.25194	0.128969	2.13667	0.0890668
KC1	2		2017-03-24	82	7.2	2	2	3.6	14.8	7	7	2.11429	0	0	15.3	6	6	2.55	0	0	30.7	15	15	2.04667	0	0	2.05556	3.5	0.587302	2.125	3	0.708333	4.26389	7.5	0.568519	6	6.29	0.224	224	331	4.41	2.08	38.73	0.236935	0.5317	1.63091	0.140869	0.413501	0.0890953
KC3	2		2017-03-21	79	10.4	4	4	2.6	22	9	9	2.44444	0	0	30.1	14	14	2.15	0	0	46.3	20	20	2.315	0	0	2.11538	2.25	0.940171	2.89423	3.5	0.826923	4.45192	5	0.890385	5	12.1	0.227	227	282	4.41	2.06	38.88	0.332226	0.576485	1.56756	0.114548	0.292814	0.0768132
KC5	2		2017-03-24	82	12.7	5	5	2.54	27	12	12	2.25	0	0	27.2	16	16	1.7	0	0	54.7	19	19	2.87895	0	0	2.12598	2.4	0.885827	2.14173	3.2	0.669291	4.30709	3.8	1.13344	5	9.69	0.211	211	297	4.2	2.09	38.52	0.253115	0.429487	1.18515	0.114584	0.460443	0.0601858
KC6	2		2017-03-24	82	6.5	2	2	3.25	16.5	8	8	2.0625	0	0	23.6	18	18	1.31111	0	0	36.8	15	15	2.45333	0	0	2.53846	4	0.634615	3.63077	9	0.403419	5.66154	7.5	0.754872	6.5	7.8	0.114	114	264	2.69	2.39	34.25	0.173034	0.359003	1.54433	0.100877	0.195222	0.0532232
KC7	2		2017-03-21	79	11.3	5	5	2.26	32.2	13	13	2.47692	0	0	44	18	18	2.44444	0	0	60	24	24	2.5	0	0	2.84956	2.6	1.09598	3.89381	3.6	1.08161	5.30973	4.8	1.10619	7.5	4.08	0.0615	61.5	273	1.42	2.32	31.21	0.26688	0.439953	1.53663	0.105718	0.149594	0.0441074
KC10	2		2017-03-21	79	10.9	4	4	2.725	29.4	11	11	2.67273	0	0	39.5	14	14	2.82143	0	0	69.2	24	24	2.88333	0	0	2.69725	2.75	0.980817	3.62385	3.5	1.03539	6.34862	6	1.0581	6.5	10.1	0.292	292	314	5.38	1.99	41.08	0.249169	0.585278	2.2343	0.147619	0.247276	0.0594435
KC11	2		2017-03-22	80	11.8	5	5	2.36	32.2	12	12	2.68333	0	0	47.3	18	18	2.62778	0	0	69	25	25	2.76	0	0	2.72881	2.4	1.13701	4.00847	3.6	1.11347	5.84746	5	1.16949	5.5	6.91	0.0806	80.6	237	2.09	2.62	32.3	0.268606	0.51933	1.41264	0.121971	0.276323	0.060312
KC12	2		2017-03-21	79	10.2	5	5	2.04	22.6	9	9	2.51111	0	0	28.2	12	12	2.35	0	0	36.2	17	17	2.12941	0	0	2.21569	1.8	1.23094	2.76471	2.4	1.15196	3.54902	3.4	1.04383	5.5	8.71	0.115	115	250	2.8	2.49	34.11	0.302032	0.651205	2.26802	0.166351	0.223782	0.0844517
KC13	2		2017-03-24	82	9.4	4	4	2.35	17.8	10	10	1.78	0	0	19.6	11	11	1.78182	0	0	23.6	16	16	1.475	0	0	1.89362	2.5	0.757447	2.08511	2.75	0.758221	2.51064	4	0.62766	7.5	6.45	0.0878	87.8	259	2.09	2.41	31.46	0.298362	0.395432	1.1283	0.113074	0.227534	0.0471185
KC14	2		2017-03-21	79	12.1	5	5	2.42	34.6	10	10	3.46	0	0	37	13	13	2.84615	0	0	48.9	19	19	2.57368	0	0	2.8595	2	1.42975	3.05785	2.6	1.1761	4.04132	3.8	1.06351	5	5.3	0.0635	63.5	244	1.72	2.71	29.62	0.233004	0.309775	1.1336	0.0952669	0.186145	0.0537325
L23	3	1	2017-03-24	82	13.2	7	7	1.88571	33	13	13	2.53846	0	0	43.5	21	26	1.67308	1	0.192308	53.4	24	33	1.61818	0	0.272727	2.5	1.85714	1.34615	3.29545	3.71429	0.887238	4.04545	4.71429	0.858127	10.5	6.4	0.097	97	270	2.33	2.44	30.62	5.26316	0.364889	1.45901	0.170092	4.65189	0.0984958
L46	3	1	2017-03-26	84	18.2	5	5	3.64	30.4	16	16	1.9	2	0	31.8	15	16	1.9875	2	0.0625	35.4	17	24	1.475	3	0.291667	1.67033	3.2	0.521978	1.74725	3.2	0.546016	1.94505	4.8	0.40522	6	3.88	0.0851	85.1	306	2.07	2.46	30.6	4.21862	0.38	0.767778	0.173607	3.91452	0.0974996
L87	3	1	2017-03-27	85	12.5	5	5	2.5	27.2	15	15	1.81333	2	0	33.6	19	19	1.76842	2	0	41.5	23	26	1.59615	2	0.115385	2.176	3	0.725333	2.688	3.8	0.707368	3.32	5.2	0.638462	8	8.81	0.17	170	289	3.77	2.3	34.31	3.7583	0.482306	1.64789	0.204787	6.30723	0.172601
L104	3	1	2017-03-29	87	14.3	5	5	2.86	26.2	13	13	2.01538	2	0	30.3	17	18	1.68333	3	0.0555556	39	22	26	1.5	2	0.153846	1.83217	2.6	0.70468	2.11888	3.6	0.588578	2.72727	5.2	0.524476	7	8.56	0.238	238	313	5.09	2.27	36.67	4.28433	0.449029	1.45772	0.250291	5.11434	0.142306
L112	3	1	2017-04-01	90	11.5	5	5	2.3	17.5	10	10	1.75	1	0	23.8	13	14	1.7	2	0.0714286	37.2	19	21	1.77143	2	0.0952381	1.52174	2	0.76087	2.06957	2.8	0.73913	3.23478	4.2	0.770186	7	10.2	0.318	318	317	6.02	2.06	39.03	3.81344	0.321844	0.98562	0.167704	3.48979	0.127145
L1	3	2	2017-03-26	84	15.2	6	6	2.53333	31.1	14	14	2.22143	2	0	32.3	19	20	1.615	3	0.05	33.1	20	22	1.50455	3	0.0909091	2.04605	2.33333	0.87688	2.125	3.33333	0.6375	2.17763	3.66667	0.5939	5.5	1.17	0.0817	81.7	359	2.02	2.5	29.98	5.70071	0.345589	0.983153	0.182978	4.44095	0.0895219
L47	3	2	2017-03-27	85	13.8	5	5	2.76	27.2	14	14	1.94286	2	0	28.9	12	16	1.80625	3	0.25	30	7	20	1.5	4	0.65	1.97101	2.8	0.703934	2.0942	3.2	0.654438	2.17391	4	0.543478	2.5	0.402	0.054	54	370	1.55	2.86	28.49	6.499	0.281467	0.735104	0.200844	5.39577	0.113626
L53	3	2	2017-03-24	82	15.5	5	5	3.1	22.7	12	12	1.89167	3	0	24.8	15	17	1.45882	3	0.117647	26.2	12	21	1.24762	3	0.428571	1.46452	2.4	0.610215	1.6	3.4	0.470588	1.69032	4.2	0.402458	4	1.54	0.0914	91.4	353	2.54	2.81	30.31	5.81304	0.272489	0.998413	0.180291	4.68376	0.102474
L62	3	2	2017-03-27	85	15	6	6	2.5	24.6	14	14	1.75714	2	0	26.2	15	16	1.6375	3	0.0625	27.5	7	20	1.375	4	0.65	1.64	2.33333	0.702857	1.74667	2.66667	0.655	1.83333	3.33333	0.55	2.5			0					6.09472	0.298616	0.594242	0.172549	5.24093	0.105341
L66	3	2	2017-03-27	85	15.7	5	5	3.14	28.6	13	14	2.04286	3	0.0714286	30	17	19	1.57895	3	0.105263	30.7	10	19	1.61579	3	0.473684	1.82166	2.8	0.650591	1.91083	3.8	0.502849	1.95541	3.8	0.514583	3	0	0.02	20	406	0.635	3.13	25.29	5.61843	0.343068	0.883785	0.153658	4.98433	0.11261
L72	3	2	2017-03-27	85	14.2	6	6	2.36667	27.3	14	14	1.95	2	0	28.2	17	18	1.56667	3	0.0555556	29	5	21	1.38095	4	0.761905	1.92254	2.33333	0.823944	1.98592	3	0.661972	2.04225	3.5	0.583501	1.5	0.643	0.0252	25.2	341	0.742	2.92	25.9	5.43213	0.547372	1.27651	0.187526	5.52918	0.0825287
L79	3	2	2017-03-26	84	12.6	6	6	2.1	27.6	15	15	1.84	2	0	28.7	18	19	1.51053	3	0.0526316	29.3	11	20	1.465	3	0.45	2.19048	2.5	0.87619	2.27778	3.16667	0.719298	2.3254	3.33333	0.697619	3	0	0.0262	26.2	386	0.822	3.1	25.29	6.31198	0.346947	1.66037	0.176005	5.8127	0.129321
L93	3	2	2017-03-24	82	12.2	6	6	2.03333	17.3	13	13	1.33077	2	0	18.4	13	15	1.22667	3	0.133333	20.6	10	16	1.2875	3	0.375	1.41803	2.16667	0.654477	1.5082	2.5	0.603279	1.68852	2.66667	0.633197	5	1.93	0.0503	50.3	318	1.45	2.88	27.26	6.37869	0.477042	1.60936	0.206305	6.00266	0.0792113
L101	3	2	2017-03-27	85	15.4	5	5	3.08	27	15	15	1.8	2	0	28.2	17	18	1.56667	3	0.0555556	30.6	14	20	1.53	3	0.3	1.75325	3	0.584416	1.83117	3.6	0.508658	1.98701	4	0.496753	4	2.55	0.0618	61.8	312	1.86	3	28.24	5.71631	0.364731	1.21241	0.20009	4.54543	0.123352
L113	3	2	2017-03-29	87	12.7	5	5	2.54	20.3	13	13	1.56154	3	0	22.2	16	16	1.3875	3	0	24.4	11	21	1.1619	4	0.47619	1.59843	2.6	0.614779	1.74803	3.2	0.54626	1.92126	4.2	0.457443	4.5	2.21	0.0485	48.5	306	1.45	2.98	27.18	5.68981	0.247845	0.841027	0.146181	5.64624	0.123564
L120	3	2	2017-03-30	88	16.1	6	6	2.68333	26	13	13	2	3	0	27.6	11	13	2.12308	3	0.153846	30	16	20	1.5	3	0.2	1.61491	2.16667	0.745342	1.71429	2.16667	0.791209	1.86335	3.33333	0.559006	3.5	1.55	0.0365	36.5	312	1.09	2.97	26.66	5.48589	0.354409	0.901669	0.195461	4.95121	0.107236
L127	3	2	2017-03-29	87	13.7	5	5	2.74	20.8	12	12	1.73333	3	0	21.2	13	15	1.41333	3	0.133333	23	14	18	1.27778	3	0.222222	1.51825	2.4	0.632603	1.54745	3	0.515815	1.67883	3.6	0.466342	3.5	0.688	0.039	39	354	1.09	2.78	27.72	5.31284	0.243654	0.868163	0.164595	5.06709	0.125427
LC1	3		2017-03-27	85	10.2	5	5	2.04	36.6	15	15	2.44	0	0	52.4	24	24	2.18333	0	0	69.8	39	39	1.78974	0	0	3.58824	3	1.19608	5.13725	4.8	1.07026	6.84314	7.8	0.877325	10	8.69	0.0871	87.1	211	2.42	2.8	33.03	0.516745	0.592732	1.76716	0.191062	0.294049	0.0819828
LC5	3		2017-03-26	84	13	5	5	2.6	50.9	16	16	3.18125	0	0	66.8	26	28	2.38571	0	0.0714286	59.7	28	28	2.13214	0	0	3.91538	3.2	1.22356	5.13846	5.6	0.917582	4.59231	5.6	0.820055	7.5	14.7	0.556	556	321	7.8	1.64	47.51	0.392157	0.703806	1.65003	0.180775	0.152078	0.0591059
LC9	3		2017-03-27	85	11.2	4	4	2.8	38.4	15	15	2.56	0	0	59.2	24	24	2.46667	0	0	98.7	37	37	2.66757	0	0	3.42857	3.75	0.914286	5.28571	6	0.880952	8.8125	9.25	0.952703	7	10.4	0.118	118	229	2.64	2.28	34.17	0.573792	0.585053	1.30895	0.164397	0.185532	0.0517554
LC11	3		2017-03-25	83	12.6	4	4	3.15	44	16	16	2.75	0	0	60.2	25	25	2.408	0	0	82.3	39	43	1.91395	0	0.0930233	3.49206	4	0.873016	4.77778	6.25	0.764444	6.53175	10.75	0.607604	8	8.81	0.099	99	229	2.46	2.52	33.36	0.509066	0.360658	0.938194	0.170449	0.204291	0.0512341
		JULIAN	Altura	Hojas	Nudos	Entrenudos	Altura	Hojas	Nudos	Entrenudos	Sintomas	Defol	Altura	Hojas	Nudos	Entrenudos	Sintomas	Defol	Altura	Hojas	Nudos	Entrenudos	Sintomas	Defol	Alt1	N1	E1	Alt2	N2	E2	Alt3	N3	E3	ψH (Bar)	Fotosintesis (umol/m2s)	Conductancia (mol H2O/m2s)	Conductancia (mmol H2O/m2s)	CO2 intercelular (umol CO2/mol)	Transpiracion (mmol/m2s)	Deficit de presion de vapor (kPa)	Humedad Relativa (%)	Cl-	Ca	K	Mg	Na	P	S	Na/K
VT	m	89.3	11.67	5.6	5.6	2.18032	35.61	16.6	16.6	2.15586	0	0	50.22	25	25	2.05872	0	0	70.92	37.7	38.7	1.86911	0	0.0269141	3.06825	3.03651	1.02549	4.38138	4.62857	0.961925	6.18165	7.18056	0.881797	9.05	5.783	0.07412	74.12	247.1	1.85	2.565	28.446	1.17148	0.340476	0.960906	0.100464	0.308825	0.0293185	0.0723846	0.33467
	sd	7.2885	2.14064	1.64655	1.64655	0.489547	8.20006	4.08792	4.08792	0.184791	0	0	7.304	4.89898	4.89898	0.386351	0	0	10.1755	7.6019	7.19645	0.302236	0	0.0478524	0.525297	0.502666	0.188834	0.743291	0.861793	0.164702	0.920205	1.48618	0.161317	0.761942	1.7899	0.0313262	31.3262	16.4144	0.76251	0.255658	2.12022	0.472023	0.0769405	0.276455	0.018717	0.138484	0.00967677	0.00823463	0.131693
VS	m	84.7	11.83	6.3	6.3	1.94758	32.73	17	17	1.91332	1.2	0	46.05	26.1	26.1	1.79266	1.5	0	63.79	32.4	36.9	1.75864	1.6	0.117468	2.82362	2.80155	1.03654	4.00035	4.30714	0.944653	5.55986	6.14143	0.916188	8.95	5.385	0.0743	74.3	245.9	1.91	2.679	28.296	1.20392	0.301754	0.951774	0.0931798	0.481696	0.0349242	0.0797172	0.527501
	sd	4.47338	2.67833	1.82878	1.82878	0.436975	8.94055	4	4	0.198943	0.788811	0	9.01286	5.58669	5.58669	0.297329	0.707107	0	8.38417	4.78888	5.21643	0.326563	0.516398	0.0943874	0.738865	0.794005	0.297735	0.91534	1.06288	0.179362	1.01897	1.31313	0.110459	1.62361	2.41923	0.0516383	51.6383	24.4561	1.17729	0.188588	2.56768	0.271069	0.0887351	0.183555	0.0223398	0.187712	0.0093513	0.0176867	0.237138
VC	m	87.1	15.32	6.3	6.3	2.53308	44.57	17.1	17.1	2.62994	0	0	66.22	27.8	27.8	2.41918	0	0	96.08	42.9	43.2	2.25897	0	0.00769231	2.92934	2.78698	1.06294	4.38463	4.55849	0.971664	6.39609	7.25825	0.924848	7.65	7.946	0.11542	115.42	247	2.6125	2.48	33.363	0.16409	0.380287	0.818047	0.105412	0.168438	0.0360717	0.0908672	0.229248
	sd	6.48845	2.5271	1.70294	1.70294	0.535529	9.14051	3.54181	3.54181	0.39638	0	0	9.62552	4.61399	4.61399	0.415429	0	0	6.83923	6.60724	6.32104	0.301765	0	0.0243252	0.531893	0.452693	0.173705	0.749807	0.819497	0.141213	0.958102	1.93569	0.224597	1.56436	2.86354	0.0690823	69.0823	28.519	1.22666	0.305723	3.84093	0.0192904	0.0542665	0.281567	0.0252138	0.0385636	0.00767633	0.0321423	0.0945551
HT	m	80.5	12.73	4.9	4.9	2.6345	33.43	11.9	11.9	2.82947	1	0	47.49	16.6	16.6	2.88461	0.9	0	64.62	21.7	22.9	2.86587	1	0.0599151	2.63458	2.47667	1.10615	3.7549	3.45833	1.12065	5.11905	4.79333	1.11495	9.7	5.311	0.05911	59.11	230.1	1.657	2.832	27.337	1.8837	0.355369	2.15664	0.0941246	0.904409	0.0772585	0.0814416	0.423534
	sd	2.3214	1.73912	0.737865	0.737865	0.423921	5.88728	1.52388	1.52388	0.502487	0	0	6.82845	2.41293	2.41293	0.386465	0.316228	0	8.55567	5.27152	4.35762	0.352279	0	0.0896399	0.367039	0.50572	0.294055	0.475574	0.788077	0.224811	0.706272	1.30067	0.224044	0.977525	0.791067	0.0153313	15.3313	14.3717	0.392967	0.146803	0.950755	0.4993	0.0936184	0.400551	0.0291248	0.27749	0.0189167	0.0106921	0.119141
HS	m	81.8	15.25	4.7	4.7	3.28683	33.38	11.1	11.1	2.99456	1.6	0	42.06	14	14.2	2.97236	2.8	0.0133333	54.74	16.1	19.2	2.85602	2.9	0.159425	2.20015	2.44333	0.92743	2.80412	3.13833	0.918587	3.67337	4.30833	0.885478	7.4	5.209	0.06971	69.71	255.6	1.928	2.817	28.025	2.39772	0.325733	1.78069	0.0945629	2.34575	0.101265	0.133206	1.47069
	sd	2.71006	1.50588	0.816497	0.816497	0.345831	3.1249	1.71594	1.71594	0.417233	0.567646	0	3.04414	1.63639	1.63639	0.23947	0.567646	0	3.19759	2.35938	2.27303	0.284248	0.699206	0.130388	0.244387	0.455925	0.20555	0.253073	0.400015	0.0939704	0.300407	0.568233	0.107332	0.752773	2.63014	0.0674804	67.4804	22.5881	1.4883	0.210674	3.39215	0.436271	0.109318	0.368293	0.060229	0.590761	0.0214369	0.0507403	0.446314
HC	m	82.1	11.73	4.3	4.3	2.869	34.03	11.6	11.6	2.94057	0	0	53.62	16.2	16.2	3.4209	0	0	80.4	25.8	25.8	3.15215	0	0	2.9091	2.86167	1.06894	4.67401	4.00167	1.23146	7.0208	6.37333	1.13832	7.6	7.335	0.1038	103.8	249.6	2.3758	2.487	32.886	0.269946	0.503998	1.41215	0.12654	0.26216	0.0583647	0.0997499	0.192712
	sd	2.5144	2.70393	1.41814	1.41814	0.577571	10.2277	2.79682	2.79682	0.514509	0	0	10.0953	4.07704	4.07704	0.668815	0	0	13.3246	4.56557	4.56557	0.421319	0	0	0.583368	0.765379	0.295924	0.809769	1.14626	0.305496	1.1741	1.3541	0.265891	1.46818	3.19878	0.0732667	73.2667	23.3486	1.27207	0.246804	3.56599	0.0883646	0.122808	0.376756	0.0251035	0.0958088	0.015617	0.0383017	0.0678192
KT	m	79	10.77	4.7	4.7	2.32317	20.09	9.8	9.8	2.06439	1.3	0	24.63	13	13	1.91016	1.8	0	29.74	14.8	16.1	1.86497	1.9	0.0887927	1.86479	2.10333	0.895158	2.29251	2.79667	0.833764	2.77011	3.44667	0.812233	7.1	7.23889	0.233	233	318.333	4.52778	2.19778	35.8211	2.08359	0.330835	2.29385	0.121606	1.87489	0.104596	0.174321	0.894884
	sd	1.41421	1.25879	0.674949	0.674949	0.338289	3.23469	1.22927	1.22927	0.323114	0.483046	0	4.32744	1.88562	1.88562	0.303102	0.632456	0	5.42713	3.61478	2.76687	0.26737	0.567646	0.107851	0.204913	0.252982	0.125731	0.352613	0.456557	0.146545	0.462819	0.540336	0.125091	1.37032	2.26522	0.148551	148.551	15.3867	1.71838	0.251981	4.10516	0.485925	0.0356832	0.467725	0.0358414	0.875082	0.0173806	0.073325	0.641554
KS	m	80.8333	10.0667	4.08333	4.08333	2.49722	15.0583	7.41667	7.41667	2.07977	1.16667	0	16.5083	10.5	10.5	1.57882	1.83333	0	18.4	10.5833	12.4167	1.50696	2.41667	0.150368	1.50141	1.85	0.845674	1.64956	2.62222	0.637447	1.85018	3.09167	0.607514	3.83333	3.11144	0.09075	90.75	331.167	2.26483	2.66417	29.8342	2.41718	0.390136	2.04768	0.160003	2.33869	0.124305	0.178112	1.1939
	sd	2.55248	1.7479	0.792961	0.792961	0.324235	3.1839	1.78164	1.78164	0.381317	0.57735	0	3.00165	1.67874	1.67874	0.227005	0.57735	0	3.11185	2.50303	2.23437	0.260558	0.668558	0.128675	0.246222	0.454828	0.192535	0.24741	0.438451	0.0910146	0.314962	0.557524	0.102133	0.717741	2.57786	0.065159	65.159	27.3058	1.43853	0.251846	3.35461	0.444035	0.106268	0.377595	0.0626921	0.539735	0.0223759	0.0478257	0.418058
KC	m	80.3	10.25	4.1	4.1	2.6145	24.91	10.1	10.1	2.44553	0	0	31.18	14	14	2.25827	0	0	47.54	19.4	19.4	2.40154	0	0	2.40798	2.62	0.967986	3.02255	3.715	0.892471	4.62912	5.08	0.9416	6	7.743	0.14764	147.64	275.1	3.121	2.316	35.016	0.261336	0.479765	1.56414	0.122088	0.267263	0.0628483	0.14035	0.182343
	sd	1.49443	2.04029	1.19722	1.19722	0.473911	7.1648	1.91195	1.91195	0.457068	0	0	10.5247	3.80058	3.80058	0.513699	0	0	15.7771	3.80643	3.80643	0.434166	0	0	0.36414	0.66675	0.265705	0.745882	1.90701	0.257773	1.16613	1.48758	0.21857	0.971825	2.4297	0.0828352	82.8352	30.9137	1.36875	0.251847	3.98339	0.044155	0.109973	0.407172	0.0225966	0.0994003	0.0154565	0.0467891	0.0887955
LT	m	85.6	13.94	5.4	5.4	2.63714	26.86	13.4	13.4	2.00344	1.4	0	32.6	17	18.6	1.76247	2	0.0763584	41.3	21	26	1.59215	1.8	0.185773	1.94005	2.53143	0.811803	2.38383	3.42286	0.693666	3.05451	4.82286	0.639294	7.7	7.57	0.18162	181.62	299	3.856	2.306	34.246	4.26757	0.399614	1.2636	0.193296	4.69555	0.12761	0.0650337	3.8327
	sd	3.04959	2.59095	0.894427	0.894427	0.661911	5.88201	2.30217	2.30217	0.315223	0.894427	0	7.12706	3.16228	4.5607	0.131178	0.707107	0.0705761	7.13022	2.91548	4.41588	0.117314	1.09545	0.0907537	0.396418	0.593365	0.31268	0.611917	0.417182	0.134693	0.778288	0.413743	0.182343	1.71756	2.47081	0.0979667	97.9667	19.4294	1.71257	0.160873	3.71509	0.604041	0.0650354	0.369683	0.0352188	1.09985	0.0316018	0.0163245	0.742944
LS	m	84.9167	14.3417	5.5	5.5	2.63139	25.0417	13.5	13.5833	1.8393	2.41667	0.00595238	26.3917	15.25	16.8333	1.57425	3	0.0974721	27.8667	11.4167	19.8333	1.40384	3.33333	0.423207	1.74659	2.48611	0.706352	1.84079	3.08611	0.605572	1.94477	3.63611	0.541523	3.54167	1.153	0.0486	44.55	347	1.38627	2.90273	27.4836	5.83779	0.343602	1.04702	0.18054	5.19169	0.107851	0.0688611	5.36334
	sd	1.83196	1.33516	0.522233	0.522233	0.363808	4.00578	1	0.996205	0.232434	0.514929	0.0206197	4.02841	2.52713	2.03753	0.22559	0	0.0660473	3.65248	4.18783	1.58592	0.137158	0.492366	0.200416	0.245695	0.263411	0.103144	0.24311	0.461762	0.0982439	0.209705	0.443462	0.0811551	1.13735	0.876322	0.0228902	25.9453	32.8146	0.588685	0.172921	1.69745	0.391823	0.0904571	0.330755	0.0190157	0.501227	0.0169116	0.0334011	1.6228
LC	m	84.25	11.75	4.5	4.5	2.6475	42.475	15.5	15.5	2.73281	0	0	59.65	24.75	25.25	2.36093	0	0.0178571	77.625	35.75	36.75	2.12585	0	0.0232558	3.60606	3.4875	1.05173	5.0848	5.6625	0.90831	6.69492	8.35	0.814422	8.125	10.65	0.215025	215.025	247.5	3.83	2.31	37.0175	0.49794	0.560562	1.41609	0.176671	0.208988	0.0610196	0.110039	0.154513
	sd	0.957427	1.2897	0.57735	0.57735	0.464426	6.44017	0.57735	0.57735	0.325061	0	0	5.89322	0.957427	1.89297	0.123222	0	0.0357143	16.8181	5.25198	6.34429	0.387885	0	0.0465116	0.216408	0.466146	0.183658	0.216225	0.634265	0.126174	1.72759	2.19355	0.148193	1.31498	2.81023	0.227673	227.673	49.7293	2.6484	0.494638	7.01138	0.0762038	0.143893	0.373204	0.0117377	0.0606802	0.0144303	0.0259098	0.05225
[truncated: 5 more columns]

## Sheet: Hoja3
	VT				VS				VC				BCT				BCS				BCC				KT				KS				KC				LT				LS				LC				Alt1
JULIAN	89.3	±	7.2885	ns	84.7	±	4.47338	ns	87.1	±	6.48845	ns	80.5	±	2.3214	ns	81.8	±	2.71006	ns	82.1	±	2.5144	ns	79	±	1.41421	ns	80.8333	±	2.55248	ns	80.3	±	1.49443	ns	85.6	±	3.04959	ns	84.9167	±	1.83196	ns	84.25	±	0.957427	ns
Altura_0	11.67	±	2.14064	a	11.83	±	2.67833	ab	15.32	±	2.5271	b	12.73	±	1.73912	ns	15.25	±	1.50588	ns	11.73	±	2.70393	ns	10.77	±	1.25879	ns	10.0667	±	1.7479	ns	10.25	±	2.04029	ns	13.94	±	2.59095	ns	14.3417	±	1.33516	ns	11.75	±	1.2897	ns
Nudos_0	5.6	±	1.64655	ns	6.3	±	1.82878	ns	6.3	±	1.70294	ns	4.9	±	0.737865	ns	4.7	±	0.816497	ns	4.3	±	1.41814	ns	4.7	±	0.674949	ns	4.08333	±	0.792961	ns	4.1	±	1.19722	ns	5.4	±	0.894427	ns	5.5	±	0.522233	ns	4.5	±	0.57735	ns
Entrenudos_0	2.18032	±	0.489547	b	1.94758	±	0.436975	a	2.53308	±	0.535529	ab	2.6345	±	0.423921	a	3.28683	±	0.345831	b	2.869	±	0.577571	ab	2.32317	±	0.338289	ns	2.49722	±	0.324235	ns	2.6145	±	0.473911	ns	2.63714	±	0.661911	ns	2.63139	±	0.363808	ns	2.6475	±	0.464426	ns
Altura_30	35.61	±	8.20006	b	32.73	±	8.94055	a	44.57	±	9.14051	ab	33.43	±	5.88728	ns	33.38	±	3.1249	ns	34.03	±	10.2277	ns	20.09	±	3.23469	b	15.0583	±	3.1839	a	24.91	±	7.1648	b	26.86	±	5.88201	a	25.0417	±	4.00578	a	42.475	±	6.44017	b
Nudos	16.6	±	4.08792	ns	17	±	4	ns	17.1	±	3.54181	ns	11.9	±	1.52388	ns	11.1	±	1.71594	ns	11.6	±	2.79682	ns	9.8	±	1.22927	b	7.41667	±	1.78164	a	10.1	±	1.91195	b	13.4	±	2.30217	ns	13.5833	±	0.996205	ns	15.5	±	0.57735	ns
Entrenudos	2.15586	±	0.184791	b	1.91332	±	0.198943	a	2.62994	±	0.39638	c	2.82947	±	0.502487	ns	2.99456	±	0.417233	ns	2.94057	±	0.514509	ns	2.06439	±	0.323114	ns	2.07977	±	0.381317	ns	2.44553	±	0.457068	ns	2.00344	±	0.315223	ab	1.8393	±	0.232434	a	2.73281	±	0.325061	b
Sintomas	0	±	0	a	1.2	±	0.788811	b	0	±	0	a	1	±	0	b	1.6	±	0.567646	c	0	±	0	ab	1.3	±	0.483046	b	1.16667	±	0.57735	b	0	±	0	a	1.4	±	0.894427	ab	2.41667	±	0.514929	b	0	±	0	a
Defol	0	±	0	ns	0	±	0	ns	0	±	0	ns	0	±	0	ns	0	±	0	ns	0	±	0	ns	0	±	0	ns	0	±	0	ns	0	±	0	ns	0	±	0	ns	0.00595238	±	0.0206197	ns	0	±	0	ns
Altura_45	50.22	±	7.304	a	46.05	±	9.01286	a	66.22	±	9.62552	b	47.49	±	6.82845	ab	42.06	±	3.04414	a	53.62	±	10.0953	b	24.63	±	4.32744	b	16.5083	±	3.00165	a	31.18	±	10.5247	b	32.6	±	7.12706	a	26.3917	±	4.02841	a	59.65	±	5.89322	b
Nudos	25	±	4.89898	ns	26.1	±	5.58669	ns	27.8	±	4.61399	ns	16.6	±	2.41293	ns	14.2	±	1.63639	ns	16.2	±	4.07704	ns	13	±	1.88562	b	10.5	±	1.67874	a	14	±	3.80058	b	18.6	±	4.5607	ab	16.8333	±	2.03753	a	25.25	±	1.89297	b
Entrenudos	2.05872	±	0.386351	ab	1.79266	±	0.297329	a	2.41918	±	0.415429	b	2.88461	±	0.386465	ns	2.97236	±	0.23947	ns	3.4209	±	0.668815	ns	1.91016	±	0.303102	ab	1.57882	±	0.227005	b	2.25827	±	0.513699	a	1.76247	±	0.131178	b	1.57425	±	0.22559	b	2.36093	±	0.123222	a
Sintomas	0	±	0	a	1.5	±	0.707107	b	0	±	0	a	0.9	±	0.316228	b	2.8	±	0.567646	c	0	±	0	ab	1.8	±	0.632456	b	1.83333	±	0.57735	b	0	±	0	a	2	±	0.707107	b	3	±	0	c	0	±	0	a
Defol	0	±	0	ns	0	±	0	ns	0	±	0	ns	0	±	0	ns	0.0133333	±	0	ns	0	±	0	ns	0	±	0	ns	0	±	0	ns	0	±	0	ns	0.0763584	±	0.0705761	ns	0.0974721	±	0.0660473	ns	0.0178571	±	0.0357143	ns
Altura_60	70.92	±	10.1755	a	63.79	±	8.38417	a	96.08	±	6.83923	b	64.62	±	8.55567	ab	54.74	±	3.19759	a	80.4	±	13.3246	b	29.74	±	5.42713	b	18.4	±	3.11185	a	47.54	±	15.7771	c	41.3	±	7.13022	b	27.8667	±	3.65248	a	80	±	20	c
Nudos	38.7	±	7.19645	ns	36.9	±	5.21643	ns	43.2	±	6.32104	ns	22.9	±	4.35762	ab	19.2	±	2.27303	a	25.8	±	4.56557	b	16.1	±	2.76687	b	12.4167	±	2.23437	a	19.4	±	3.80643	b	26	±	4.41588	b	19.8333	±	1.58592	a	36.75	±	6.34429	b
Entrenudos	1.86911	±	0.302236	b	1.75864	±	0.326563	a	2.25897	±	0.301765	b	2.86587	±	0.352279	ns	2.85602	±	0.284248	ns	3.15215	±	0.421319	ns	1.86497	±	0.26737	b	1.50696	±	0.260558	a	2.40154	±	0.434166	c	1.59215	±	0.117314	a	1.40384	±	0.137158	a	2.12585	±	0.387885	b
Sintomas	0	±	0	a	1.6	±	0.516398	b	0	±	0	a	1	±	0	b	2.9	±	0.699206	c	0	±	0	a	1.9	±	0.567646	b	2.41667	±	0.668558	b	0	±	0	a	1.8	±	1.09545	a	3.33333	±	0.492366	b	0	±	0	a
Defol	0.0269141	±	0.0478524	ab	0.117468	±	0.0943874	b	0.00769231	±	0.0243252	a	0.0599151	±	0.0896399	ab	0.159425	±	0.130388	b	0	±	0	a	0.0887927	±	0.107851	b	0.150368	±	0.128675	b	0	±	0	a	0.185773	±	0.0907537	ab	0.423207	±	0.200416	b	0.0232558	±	0.0465116	a
Alt1	3.06825	±	0.525297	ns	2.82362	±	0.738865	ns	2.92934	±	0.531893	ns	2.63458	±	0.367039	b	2.20015	±	0.244387	a	2.9091	±	0.583368	b	1.86479	±	0.204913	b	1.50141	±	0.246222	a	2.40798	±	0.36414	c	1.94005	±	0.396418	a	1.74659	±	0.245695	a	3.60606	±	0.216408	b
N1	3.03651	±	0.502666	ns	2.80155	±	0.794005	ns	2.78698	±	0.452693	ns	2.47667	±	0.50572	ns	2.44333	±	0.455925	ns	2.86167	±	0.765379	ns	2.10333	±	0.252982	ab	1.85	±	0.454828	b	2.62	±	0.66675	a	2.53143	±	0.593365	ab	2.48611	±	0.263411	b	3.4875	±	0.466146	a
E1	1.02549	±	0.188834	ns	1.03654	±	0.297735	ns	1.06294	±	0.173705	ns	1.10615	±	0.294055	ns	0.92743	±	0.20555	ns	1.06894	±	0.295924	ns	0.895158	±	0.125731	ns	0.845674	±	0.192535	ns	0.967986	±	0.265705	ns	0.811803	±	0.31268	ab	0.706352	±	0.103144	b	1.05173	±	0.183658	a
Alt2	4.38138	±	0.743291	ns	4.00035	±	0.91534	ns	4.38463	±	0.749807	ns	3.7549	±	0.475574	b	2.80412	±	0.253073	a	4.67401	±	0.809769	c	2.29251	±	0.352613	b	1.64956	±	0.24741	a	3.02255	±	0.745882	b	2.38383	±	0.611917	ab	1.84079	±	0.24311	a	5.0848	±	0.216225	b
N2	4.62857	±	0.861793	ns	4.30714	±	1.06288	ns	4.55849	±	0.819497	ns	3.45833	±	0.788077	ns	3.13833	±	0.400015	ns	4.00167	±	1.14626	ns	2.79667	±	0.456557	ab	2.62222	±	0.438451	a	3.715	±	1.90701	b	3.42286	±	0.417182	a	3.08611	±	0.461762	a	5.6625	±	0.634265	b
E2	0.961925	±	0.164702	ns	0.944653	±	0.179362	ns	0.971664	±	0.141213	ns	1.12065	±	0.224811	ns	0.918587	±	0.0939704	ns	1.23146	±	0.305496	ns	0.833764	±	0.146545	b	0.637447	±	0.0910146	a	0.892471	±	0.257773	b	0.693666	±	0.134693	ab	0.605572	±	0.0982439	a	0.90831	±	0.126174	b
Alt3	6.18165	±	0.920205	ns	5.55986	±	1.01897	ns	6.39609	±	0.958102	ns	5.11905	±	0.706272	b	3.67337	±	0.300407	a	7.0208	±	1.1741	c	2.77011	±	0.462819	b	1.85018	±	0.314962	a	4.62912	±	1.16613	c	3.05451	±	0.778288	b	1.94477	±	0.209705	a	6.69492	±	1.72759	c
N3	7.18056	±	1.48618	ns	6.14143	±	1.31313	ns	7.25825	±	1.93569	ns	4.79333	±	1.30067	ab	4.30833	±	0.568233	a	6.37333	±	1.3541	b	3.44667	±	0.540336	a	3.09167	±	0.557524	a	5.08	±	1.48758	b	4.82286	±	0.413743	b	3.63611	±	0.443462	a	8.35	±	2.19355	b
E3	0.881797	±	0.161317	ns	0.916188	±	0.110459	ns	0.924848	±	0.224597	ns	1.11495	±	0.224044	ns	0.885478	±	0.107332	ns	1.13832	±	0.265891	ns	0.812233	±	0.125091	b	0.607514	±	0.102133	a	0.9416	±	0.21857	b	0.639294	±	0.182343	ab	0.541523	±	0.0811551	a	0.814422	±	0.148193	b
ψH (Bar)	9.05	±	0.761942	ns	8.95	±	1.62361	ns	7.65	±	1.56436	ns	9.7	±	0.977525	b	7.4	±	0.752773	a	7.6	±	1.46818	a	7.1	±	1.37032	b	3.83333	±	0.717741	a	6	±	0.971825	b	7.7	±	1.71756	b	3.54167	±	1.13735	a	8.125	±	1.31498	b
Fotosintesis (umol/m2s)	5.783	±	1.7899	ns	5.385	±	2.41923	ns	7.946	±	2.86354	ns	5.311	±	0.791067	ns	5.209	±	2.63014	ns	7.335	±	3.19878	ns	7.23889	±	2.26522	b	3.11144	±	2.57786	a	7.743	±	2.4297	b	7.57	±	2.47081	b	1.153	±	0.876322	a	10.65	±	2.81023	b
Conductancia (mmol H2O/m2s)	70	±	30	ns	70	±	50	ns	120	±	70	ns	59.11	±	15.3313	ns	69.71	±	70	ns	100	±	70	ns	230	±	150	b	90	±	70	a	150	±	80	ab	180	±	100	b	40	±	30	a	200	±	200	b
CO2 intercelular (umol CO2/mol)	247	±	16	ns	250	±	20	ns	250	±	30	ns	230.1	±	14.3717	ns	260	±	20	ns	249.6	±	20	ns	318.333	±	15.3867	b	330	±	30	b	280	±	30	a	300	±	20	a	350	±	30	b	250	±	49.7293	ab
Transpiracion (mmol/m2s)	1.85	±	0.76251	ns	1.91	±	1.17729	ns	2.6125	±	1.22666	ns	1.657	±	0.392967	ns	1.928	±	1.4883	ns	2.3758	±	1.27207	ns	4.52778	±	1.71838	b	2.26483	±	1.43853	a	3.121	±	1.36875	ab	3.856	±	1.71257	b	1.38627	±	0.588685	a	3.83	±	2.6484	b
Cl-	1.17148	±	0.472023	b	1.20392	±	0.271069	b	0.16409	±	0.0192904	a	1.8837	±	0.4993	b	2.39772	±	0.436271	b	0.269946	±	0.0883646	a	2.08359	±	0.485925	b	2.41718	±	0.444035	b	0.261336	±	0.044155	a	4.26757	±	0.604041	b	5.83779	±	0.391823	c	0.49794	±	0.0762038	a
Ca	0.340476	±	0.0769405	ab	0.301754	±	0.0887351	a	0.380287	±	0.0542665	b	0.355369	±	0.0936184	a	0.325733	±	0.109318	a	0.503998	±	0.122808	b	0.330835	±	0.0356832	a	0.390136	±	0.106268	ab	0.479765	±	0.109973	b	0.399614	±	0.0650354	ab	0.343602	±	0.0904571	a	0.560562	±	0.143893	b
K	0.960906	±	0.276455	c	0.951774	±	0.183555	b	0.818047	±	0.281567	a	2.15664	±	0.400551	c	1.78069	±	0.368293	b	1.41215	±	0.376756	a	2.29385	±	0.467725	ns	2.04768	±	0.377595	ns	1.56414	±	0.407172	ns	1.2636	±	0.369683	ns	1.04702	±	0.330755	ns	1.41609	±	0.373204	ns
Mg	0.100464	±	0.018717	a	0.0931798	±	0.0223398	a	0.105412	±	0.0252138	b	0.0941246	±	0.0291248	ns	0.0945629	±	0.060229	ns	0.12654	±	0.0251035	ns	0.121606	±	0.0358414	ns	0.160003	±	0.0626921	ns	0.122088	±	0.0225966	ns	0.193296	±	0.0352188	ns	0.18054	±	0.0190157	ns	0.176671	±	0.0117377	ns
Na	0.308825	±	0.138484	b	0.481696	±	0.187712	c	0.168438	±	0.0385636	a	0.904409	±	0.27749	c	2.34575	±	0.590761	b	0.26216	±	0.0958088	a	1.87489	±	0.875082	b	2.33869	±	0.539735	b	0.267263	±	0.0994003	a	4.69555	±	1.09985	b	5.19169	±	0.501227	b	0.208988	±	0.0606802	a
P	0.0293185	±	0.00967677	ns	0.0349242	±	0.0093513	ns	0.0360717	±	0.00767633	ns	0.0772585	±	0.0189167	b	0.101265	±	0.0214369	b	0.0583647	±	0.015617	a	0.104596	±	0.0173806	b	0.124305	±	0.0223759	c	0.0628483	±	0.0154565	a	0.12761	±	0.0316018	b	0.107851	±	0.0169116	b	0.0610196	±	0.0144303	a
S	0.0723846	±	0.00823463	ns	0.0797172	±	0.0176867	ns	0.0908672	±	0.0321423	ns	0.0814416	±	0.0106921	a	0.133206	±	0.0507403	b	0.0997499	±	0.0383017	ab	0.174321	±	0.073325	ns	0.178112	±	0.0478257	ns	0.14035	±	0.0467891	ns	0.0650337	±	0.0163245	a	0.0688611	±	0.0334011	a	0.110039	±	0.0259098	b
Na/K	0.33467	±	0.131693	ab	0.527501	±	0.237138	b	0.229248	±	0.0945551	a	0.423534	±	0.119141	b	1.47069	±	0.446314	c	0.192712	±	0.0678192	a	0.894884	±	0.641554	b	1.1939	±	0.418058	b	0.182343	±	0.0887955	a	3.8327	±	0.742944	b	5.36334	±	1.6228	b	0.154513	±	0.05225	a
Na/Ca	0.906728	±	0.384228	ab	1.65477	±	0.643394	b	0.454837	±	0.133028	a	2.75082	±	1.21269	b	7.60516	±	1.9393	c	0.531926	±	0.170855	a	5.36196	±	2.56388	b	6.60242	±	1.79701	b	0.571604	±	0.218083	a	11.6721	±	1.20203	b	15.8948	±	3.79571	b	0.398933	±	0.160859	a
[truncated: 24 more columns]
